# Supplementary material for: Transcriptional response of pancreatic beta cells to metabolic stimulation: large scale identification of immediate-early and secondary response genes
Source: BMC Mol Biol. 2007 Jun 22;8:54. doi: 10.1186/1471-2199-8-54 (PMC1914353; doi:10.1186/1471-2199-8-54)
Supplement: Additional file 1 — Glucose and cAMP responsive IEGs and target genes. Table presenting the full list of glucose and cAMP responsive IEGs and target genes. [file 1471-2199-8-54-S1.xls]

## Sheet: Additional file 1
Additional file 1 a: Full list of glucose and cAMP responsive IEGs
Glucose and cAMP responsive IEGs were identified as described in Methods. "Criterion" refers to the criterion of assignmement as IEG. Criterion 1 means that the gene was classified according to the main criterion; Criterion 2 means that the gene was classified according to secondary criteria, as described in the Methods section.							465 up-regulated genes (657 probe sets); 813 down-regulated genes (1032 probe sets)
					Comparison: glucose + cAMP vs control (in absence of CHX)						Comparison: glucose + cAMP vs control (in presence of CHX)
Affymetrix Probe Set	Reference	Gene Symbol	Description	Ensembl	Fold Change glu-cAMP	t Test Pvalue	# Increase (inter-replicate comparison)	# Decrease (inter-replicate comparison)	Signal mean glu-cAMP	Signal mean ctrl	Fold Change CHX+ glu-cAMP	t Test Pvalue	# Increase (inter-replicate comparison)	# Decrease (inter-replicate comparison)	Signal mean CHX+ glu-cAMP	Signal mean CHX	Criterion
1447863_s_at	AB014889	NR4A2	nuclear receptor subfamily 4, group A, member 2	ENSMUSG00000026826	29.1751	0.000512782	9	0	1450.57	56.6667	9.47709	6.65665e-05	9	0	3169.1	486.1	1
1455034_at	None	None	Transcribed locus	---	26.193	1.36481e-06	9	0	2060.53	73.4667	7.18229	2.1226e-05	9	0	3822.6	770.4	1
1450749_a_at	NM_013613	NR4A2	nuclear receptor subfamily 4, group A, member 2	ENSMUSG00000026826	24.0654	0.0187501	9	0	686	23.7333	9.33223	7.80295e-06	9	0	1557.83	217.633	1
1450750_a_at	AB014889	NR4A2	nuclear receptor subfamily 4, group A, member 2	ENSMUSG00000026826	23.5158	0.000282154	9	0	872.133	38.9	8.37835	0.000853865	9	0	2011.47	299.933	1
1418322_at	AK076797	CREM	cAMP responsive element modulator	ENSMUSG00000063889	16.8863	1.38638e-05	9	0	513.8	37.1333	8.37835	0.000189024	9	0	1683.7	221.333	1
1434350_at	NM_153287	AXUD1	AXIN1 up-regulated 1	ENSMUSG00000032515	16.374	0.0174534	9	0	152.6	9.63333	5.74466	5.85503e-05	9	0	475.667	96.3	1
1449037_at	NM_013498	CREM	cAMP responsive element modulator	ENSMUSG00000063889	15.6346	0.000170857	9	0	879.967	63.7	7.81728	0.000412016	9	0	1962.9	298.733	1
1419647_a_at	NM_133662	IER3	immediate early response 3	ENSMUSG00000003541	13.5063	1.02526e-05	9	0	1041.07	70.6333	12.1257	1.60088e-05	9	0	1595.03	99.4333	1
1417065_at	M19643,M20157,M22326	EGR1	early growth response 1	ENSMUSG00000038418	13.2998	0.00401523	9	0	643.067	57.3333	3.35066	0.00216123	9	0	2047.83	683.2	1
1438796_at	BC068150	NR4A3	Nuclear receptor subfamily 4, group A, member 3	ENSMUSG00000028341	12.996	1.26431e-06	9	0	590.333	40.9667	10.7199	0.00138499	9	0	2438.53	432.767	1
1416505_at	NM_010444	NR4A1	nuclear receptor subfamily 4, group A, member 1	ENSMUSG00000023034	11.5782	0.00215045	9	0	2915.43	292.733	2.93947	0.000217306	9	0	4167.7	2146.23	1
1423100_at	NM_010234	FOS	FBJ osteosarcoma oncogene	ENSMUSG00000021250	10.8028	5.04273e-05	9	0	1160.83	106.567	3.56359	0.00014984	9	0	3178.53	1062.17	1
1422134_at	NM_008036	FOSB	FBJ osteosarcoma oncogene B	ENSMUSG00000003545	10.7199	0.0224224	9	0	60.4333	6.33333	7.58013	2.15199e-05	9	0	367.933	38.4	1
1436387_at	AK049142,AK039878	HOMER1	RIKEN cDNA C330006P03 gene	---	10.4751	0.0010487	9	0	209.433	22.9667	17.4146	0.000115574	9	0	503.5	32.8667	1
1455697_at	None	None	RIKEN cDNA E130113E03 gene	---	9.84916	0.000218939	9	0	185.867	22.9	6.3987	8.20347e-07	9	0	450.433	74.3667	1
1423233_at	NM_007679	CEBPD	CCAAT/enhancer binding protein (C/EBP), delta	---	8.84244	0.00216672	9	0	274.533	30.6333	6.06287	2.21903e-06	9	0	718.167	114.867	1
1449205_at	NM_152947,NM_026924	ZFP339	zinc finger protein 339	ENSMUSG00000037279	8.7746	2.83398e-05	9	0	400.3	54.2667	2.91692	0.00192544	9	0	240.6	108.3	1
1436659_at	None	None	Double cortin and calcium/calmodulin-dependent protein kinase-like 1	ENSMUSG00000027797	8.37835	0.00389146	9	0	133.667	18.4333	3.81937	0.000138191	9	0	307.9	61.3333	1
1422695_at	AK081274,AK049826	TTYH1|B430306D02RIK	tweety homolog 1 (Drosophila) /// RIKEN cDNA B430306D02 gene	ENSMUSG00000030428	8	0.000142626	9	0	882.6	107.4	3.73213	1.55837e-05	9	0	633.867	199.367	1
1427032_at	NM_026101	HERC4	hect domain and RLD 4	ENSMUSG00000020064	7.81728	0.00024807	9	0	1291.63	170.633	6.85795	0.000298481	9	0	1740.37	367.7	1
1416129_at	NM_133753	1300002F13RIK	RIKEN cDNA 1300002F13 gene	ENSMUSG00000028967	7.46426	6.49043e-05	9	0	2553.07	338.967	6.54826	7.27992e-05	9	0	2333.17	461.567	1
1428967_at	BC062186,BC027571	A330103N21RIK	RIKEN cDNA A330103N21 gene	---	7.407	6.05071e-06	9	0	576.533	81.1333	3.27413	0.000158494	9	0	371.1	123.333	1
1419816_s_at	NM_133753	1300002F13RIK	RIKEN cDNA 1300002F13 gene	ENSMUSG00000028967	7.12719	6.38748e-05	9	0	1462.43	185.2	9.69861	7.42828e-05	9	0	1323.63	217.167	1
1437247_at	NM_008037	FOSL2	fos-like antigen 2	ENSMUSG00000029135	6.9644	1.94407e-05	9	0	847.333	119.8	7.87772	0.000261617	9	0	2683.4	485.467	1
1426565_at	NM_010513	A330103N21RIK	insulin-like growth factor I receptor	ENSMUSG00000005533	6.91097	2.12392e-05	9	0	1064.87	166.367	2.3511	0.00157895	9	0	555.2	179.833	1
1431394_a_at	AK050702,AK014886,AK014938	LRRK2	leucine-rich repeat kinase 2	ENSMUSG00000036273	6.49802	0.000287689	9	0	405.567	61.6333	2.9622	0.00010736	9	0	660.267	180.067	1
1448830_at	NM_013642	DUSP1	dual specificity phosphatase 1	ENSMUSG00000024190	6.01635	5.46169e-05	9	0	2526.43	425.3	4.96265	6.87639e-05	9	0	4617.73	1505.27	1
1452982_at	AK020732	A330103N21RIK	RIKEN cDNA A330103N21 gene	---	5.92439	0.00103909	9	0	1663	283.9	4.12514	4.48162e-05	9	0	1208.83	398.067	1
1449188_at	NM_021565	MIDN	midnolin	ENSMUSG00000035621	5.74466	0.00424244	9	0	261.333	48.3333	5.48524	0.00218471	9	0	791.867	109.767	1
1426063_a_at	NM_010276	GEM	GTP binding protein (gene overexpressed in skeletal muscle)	ENSMUSG00000028214	5.70059	0.000217245	9	0	469.7	73.1333	7.35017	0.000232504	9	0	1989.53	400.667	1
1431422_a_at	NM_019819	DUSP14	dual specificity phosphatase 14	ENSMUSG00000018648	5.61345	7.67259e-06	9	0	633.033	103.5	3.59115	2.00013e-06	9	0	366.733	115	1
1433489_s_at	AK081810	FGFR2	fibroblast growth factor receptor 2	ENSMUSG00000030849	5.52765	0.0053294	9	0	445.633	78.1333	3.90864	0.000939853	9	0	1137	259.133	1
1420847_a_at	NM_201601,NM_010207	FGFR2	fibroblast growth factor receptor 2	ENSMUSG00000030849	5.31884	0.000814583	9	0	414.633	70.3333	5.11791	2.14574e-05	9	0	1036.9	196.233	1
1427364_a_at	S64539,M12331	ODC1	ornithine decarboxylase, structural 1	ENSMUSG00000011179	4.73855	0.000778308	9	0	613.5	134.2	4.8121	2.03542e-05	9	0	1132.27	266.6	1
1423084_at	BC046322	B3GALT2	UDP-Gal:betaGlcNAc beta 1,3-galactosyltransferase, polypeptide 2	ENSMUSG00000033849	4.66612	0.0287558	9	0	30.6333	11.3	10.002	0.00644913	9	0	43.7333	13.1667	1
1418250_at	NM_025404	ARFL4	ADP-ribosylation factor 4-like	ENSMUSG00000034936	4.66612	0.00102745	9	0	212.133	54.1	2.9622	0.000411058	9	0	354.3	191.833	1
1455436_at	BC086799	DIRAS2	DIRAS family, GTP-binding RAS-like 2	---	4.63032	0.000241968	9	0	779.5	176.4	5.70059	0.000728971	9	0	1595.47	404.3	1
1415899_at	NM_008416	JUNB	Jun-B oncogene	ENSMUSG00000052837	4.55954	0.000898717	9	0	275.033	58.8	8.50841	1.19141e-05	9	0	1600.77	334.267	1
1457132_at	None	None	Transcribed locus	---	4.48985	7.82983e-05	9	0	1009.87	203.2	2.57874	0.000499882	9	0	584.767	289.4	1
1435387_at	AK032653,AK039571,AK082452	AI505012	expressed sequence AI505012	---	4.48985	1.09125e-05	9	0	1034.2	228.367	4	3.32347e-05	9	0	999.067	380.6	1
1417441_at	NM_013888	DNAJC12	DnaJ (Hsp40) homolog, subfamily C, member 12	ENSMUSG00000036764	4.48985	1.08023e-05	9	0	1064.93	244.133	3.90864	0.000736629	9	0	822.167	244.5	1
1416041_at	NM_011361	SGK	serum/glucocorticoid regulated kinase	ENSMUSG00000019970	4.35364	0.00299776	9	0	182.033	51.2333	3.07849	0.000116541	9	0	569.067	233.033	1
1437868_at	None	None	CDNA sequence BC023892	---	4.28709	0.000295011	9	0	2555.23	606.4	2.38759	0.000228856	9	0	2645.63	1442.73	1
1420401_a_at	NM_019511	RAMP3	receptor (calcitonin) activity modifying protein 3	ENSMUSG00000041046	4.28709	2.5213e-06	9	0	401.267	87.3333	6.3987	1.3295e-07	9	0	688.3	142.167	1
1426818_at	BC067413,BC025091	ARRDC4|SOAT1	Expressed sequence AV216361	ENSMUSG00000042659	4.2542	0.000640278	9	0	305.533	67.9333	6.70132	0.000703145	9	0	544.8	128.2	1
1438370_x_at	BC078442,BC052075	DOS	downstream of Stk11	---	4.22156	0.000615595	9	0	537.133	122.367	10.1573	6.10029e-06	9	0	1952.53	279.333	1
1422694_at	NM_021324	TTYH1	tweety homolog 1 (Drosophila)	ENSMUSG00000030428	4.22156	0.000132622	9	0	1675.27	378.133	2.82843	8.9636e-05	9	0	880.767	501.3	1
1417411_at	NM_021432	NAP1L5	nucleosome assembly protein 1-like 5	ENSMUSG00000055430	4.22156	1.98278e-05	9	0	2691.53	623.633	4.32024	0.000771732	9	0	2808.23	866.033	1
1449006_at	NM_013463	GLA	galactosidase, alpha	ENSMUSG00000031266	4.12514	0.0255086	8	0	90.9	17.4667	4.92458	9.48163e-05	9	0	190.867	27.5333	1
1455179_at	AK004409	MPP7	membrane protein, palmitoylated 7 (MAGUK p55 subfamily member 7)	---	4.12514	9.11178e-05	9	0	564.333	138.767	5.57039	0.000753556	9	0	966.967	292.233	1
1455032_at	AK079350	9630037P07RIK	RIKEN cDNA 9630037P07 gene	---	4.0935	0.000178191	9	0	788.433	188.667	4.35364	0.000161528	9	0	1162.97	328.367	1
1454158_at	AK017344,AK033081,AK036956,AK012883	MPP7	membrane protein, palmitoylated 7 (MAGUK p55 subfamily member 7)	---	4.06209	0.000245471	9	0	430.833	128.1	3.4822	0.0024527	9	0	684.1	201.2	1
1427912_at	NM_173047	CBR3	carbonyl reductase 3	ENSMUSG00000022947	4	5.63761e-05	9	0	902.233	276.3	2.11078	0.0162695	9	0	763.6	501.5	1
1417038_at	AJ250723,AK122415,BC046524	38604	septin 9	ENSMUSG00000059248	3.96931	0.000285701	9	0	1408.73	343.933	4	0.000968223	9	0	1813.5	673.2	1
1456783_at	AK033878	9330107J05RIK	RIKEN cDNA 9330107J05 gene	---	3.96931	0.000100793	9	0	673.533	143.633	6.10974	7.85762e-06	9	0	1181.17	232.767	1
1449088_at	NM_007994	FBP2	fructose bisphosphatase 2	ENSMUSG00000021456	3.87865	7.6741e-06	9	0	761.7	167.5	3.53625	0.000202189	9	0	773.167	223.667	1
1417395_at	NM_010637	KLF4	Kruppel-like factor 4 (gut)	ENSMUSG00000003032	3.81937	0.00787223	9	0	217.867	64.1333	7.58013	3.9449e-06	9	0	648.8	101.767	1
1432216_s_at	BC049662	MPP7	membrane protein, palmitoylated 7 (MAGUK p55 subfamily member 7)	---	3.81937	0.000135203	9	0	290.067	83.3	4.66612	7.7868e-05	9	0	584.067	152.833	1
1416250_at	NM_007570	BTG2	B-cell translocation gene 2, anti-proliferative	ENSMUSG00000020423	3.73213	6.68951e-07	9	0	832.933	219.033	4.70219	1.78251e-05	9	0	1760.37	517.1	1
1425837_a_at	AF199491,AF183960,U70139	CCRN4L	CCR4 carbon catabolite repression 4-like (S. cerevisiae)	ENSMUSG00000023087	3.67509	0.000600672	9	0	2468.87	644.833	1.79557	0.00155117	9	0	1317.93	889.333	1
1433494_at	BC078442,BC052075	DOS	downstream of Stk11	---	3.64689	0.00249478	9	0	110.567	26.3333	8	0.0022834	9	0	454.9	61.0333	1
1453334_at	AK021003	B230216N24RIK	RIKEN cDNA B230216N24 gene	---	3.64689	0.000390661	9	0	220.833	53.1333	2.61877	0.000137278	9	0	302.067	148.533	1
1438761_a_at	NM_013614	ODC1	ornithine decarboxylase, structural 1	ENSMUSG00000011179	3.64689	0.000100374	9	0	2400.23	663.467	3.93886	1.58985e-05	9	0	3704.1	1343.23	1
1417394_at	NM_010637	KLF4	Kruppel-like factor 4 (gut)	ENSMUSG00000003032	3.50912	0.000358998	9	0	622.133	178.033	8.06185	0.000114959	9	0	1507.43	246.4	1
1451733_at	NM_008105,NM_023887,NM_133219	GCNT2	glucosaminyl (N-acetyl) transferase 2, I-branching enzyme	ENSMUSG00000021360	3.40267	0.00048189	9	0	171.4	45.8333	2.3511	0.00740859	9	0	159.9	89.8333	1
1421255_a_at	NM_013879	CABP1	calcium binding protein 1	ENSMUSG00000029544	3.40267	0.000122813	9	0	258.833	74.5333	3.93886	0.000579535	9	0	433.333	144.367	1
1439802_at	AK085193	STK35	Serine/threonine kinase 35	ENSMUSG00000037885	3.37656	0.00691347	9	0	767.067	244.533	1.68828	0.0560858	8	0	583.867	511.6	1
1448272_at	NM_007570	BTG2	B-cell translocation gene 2, anti-proliferative	ENSMUSG00000020423	3.35066	0.011059	9	0	433.567	159.267	3.29944	6.02581e-06	9	0	786.9	283.7	1
1417329_at	NM_018824	SLC23A2	solute carrier family 23 (nucleobase transporters), member 2	ENSMUSG00000027340	3.35066	0.00563686	9	0	442.367	137.6	5.03968	0.000174617	9	0	946.767	225.6	1
1423049_a_at	NM_024427	TPM1	tropomyosin 1, alpha	ENSMUSG00000032366	3.32495	0.000158294	9	0	286.033	58.7333	2.93947	0.0102441	9	0	212.867	118.167	1
1425503_at	NM_008105,NM_023887,NM_133219	GCNT2	glucosaminyl (N-acetyl) transferase 2, I-branching enzyme	ENSMUSG00000021360	3.27413	7.64181e-05	9	0	891.9	269.9	2.07852	0.00204817	9	0	716.267	397.467	1
1457281_at	AK082801	4930461P20RIK	RIKEN cDNA 4930461P20 gene	---	3.24901	0.00158175	9	0	602.433	174.8	1.93933	0.0265375	9	0	392	238.867	1
1417330_at	NM_018824	SLC23A2	solute carrier family 23 (nucleobase transporters), member 2	ENSMUSG00000027340	3.22408	0.00876896	9	0	114.067	36.1333	4.4554	7.60397e-05	8	0	303	58.6667	1
1416442_at	NM_010499	IER2	immediate early response 2	ENSMUSG00000053560	3.19935	0.00101714	9	0	586.2	180.033	3.22408	1.55909e-05	9	0	1168.1	476.933	1
1443969_at	None	None	similar to Insulin receptor substrate-2 (IRS-2) (4PS)	---	3.19935	0.000348955	9	0	183.633	74.7333	2.91692	0.00341943	9	0	419.833	166.9	1
1415793_at	NM_134021	PNPO	pyridoxine 5'-phosphate oxidase	ENSMUSG00000018659	3.19935	5.37114e-05	9	0	354.533	108.167	3.79006	1.65304e-05	9	0	616.1	152.8	1
1431107_at	AK085193	STK35	Serine/threonine kinase 35	ENSMUSG00000037885	3.1748	0.00338455	9	0	281	95.0667	1.7818	0.0191544	7	0	250.6	182.933	1
1460711_at	AK020688	4930461P20RIK	RIKEN cDNA 4930461P20 gene	---	3.1748	0.000448779	9	0	683.833	236.633	1.93933	0.00429116	9	0	446.833	319.633	1
1434410_at	NM_174848	BC043118	cDNA sequence BC043118	ENSMUSG00000022723	3.10229	0.00577729	9	0	694.067	224.3	2.51984	4.61339e-05	9	0	948.667	437.333	1
1417374_at	NM_009447	TUBA4	tubulin, alpha 4	ENSMUSG00000023004 /// ENSMUSG00000043091 /// ENSMUSG00000026202	3.10229	1.71574e-06	9	0	1214.67	394.533	2.51984	2.03029e-05	9	0	636.367	196.233	1
1434335_at	AK090139	AI317237	expressed sequence AI317237	ENSMUSG00000023026	3.07849	0.000361379	9	0	725.867	216	3.37656	0.00186698	9	0	1181.3	485.033	1
1456395_at	AK032149,AK082685,AK043827	PPARGC1A	---	---	3.05487	0.00857628	9	0	215.467	72.5667	3.27413	5.85556e-05	9	0	496.267	166	1
1460336_at	NM_008904	PPARGC1A	peroxisome proliferative activated receptor, gamma, coactivator 1 alpha	ENSMUSG00000029167	3.05487	0.00135717	9	0	239.267	86.1333	3.7035	0.000519847	9	0	659.5	215.133	1
1418936_at	NM_010755	MAFF	v-maf musculoaponeurotic fibrosarcoma oncogene family, protein F (avian)	ENSMUSG00000042622	3.05487	0.00126543	9	0	184.967	56.7	6.6499	0.000207916	9	0	584.967	115.8	1
1419583_at	NM_007625	CBX4	chromobox homolog 4 (Drosophila Pc class)	ENSMUSG00000039989	3.05487	0.000807609	9	0	1726.97	672.633	3.93886	6.23691e-05	9	0	3265.37	1013.97	1
1426410_at	NM_145630	PDK3	pyruvate dehydrogenase kinase, isoenzyme 3	ENSMUSG00000035232	3.05487	2.24081e-05	9	0	398.833	134.533	4.8493	5.34742e-05	9	0	596.7	153.267	1
1436094_at	None	None	gene model 1052, (NCBI)	---	3.03143	5.93833e-05	9	0	2324.77	714.4	2.80673	0.00431499	9	0	1717.8	784.4	1
1424828_a_at	BC006048,BC002322	FH1	---	---	3.03143	2.3342e-05	9	0	2951.43	963.6	2.72158	4.98828e-05	9	0	2558.47	1317.13	1
1417373_a_at	NM_009447	TUBA4	tubulin, alpha 4	ENSMUSG00000023004 /// ENSMUSG00000043091 /// ENSMUSG00000026202	2.9851	0.000328306	9	0	3197.43	1063.23	3.61891	0.000962341	9	0	1671.37	539.733	1
1448689_at	NM_025846	RRAS2	related RAS viral (r-ras) oncogene homolog 2	ENSMUSG00000038387	2.9851	0.000103553	9	0	359.2	125.4	1.70133	0.0287436	9	0	337.833	214.4	1
1421415_s_at	NM_008105,NM_023887,NM_133219	GCNT2	glucosaminyl (N-acetyl) transferase 2, I-branching enzyme	ENSMUSG00000021360	2.9622	0.00112674	9	0	325.7	115.467	1.88049	0.00103056	9	0	310.967	166.833	1
1452519_a_at	M58565,BC021391,M57422,X14678	ZFP36	zinc finger protein 36	ENSMUSG00000044786	2.93947	0.00247182	9	0	219.367	79.6	2.82843	0.00516379	9	0	222.9	120.567	1
1437711_x_at	M12330,M20617,BC059826,BC083122	ODC1	---	---	2.91692	0.000597729	9	0	2165.97	731.3	2.89454	0.00241188	9	0	2606.27	1260.07	1
1458499_at	AK082893	PDE10A	Phosphodiesterase 10A	ENSMUSG00000023868	2.87233	0.00621866	9	0	109.233	44.3	3.7035	0.000185386	9	0	217	105.767	1
1417398_at	NM_025846	RRAS2	related RAS viral (r-ras) oncogene homolog 2	ENSMUSG00000038387	2.87233	0.000128038	9	0	753.6	270.133	1.98466	0.00104891	9	0	530.867	350.067	1
1418248_at	NM_013463	GLA	galactosidase, alpha	ENSMUSG00000031266	2.82843	0.00974024	9	0	292.933	94.8333	3.56359	0.000160768	7	0	412.067	110.5	1
1439618_at	AK082893	PDE10A	Phosphodiesterase 10A	ENSMUSG00000023868	2.82843	0.00155841	9	0	307.5	110.067	2.85029	0.01299	9	0	541.8	243.333	1
1427893_a_at	NM_026784	PMVK	phosphomevalonate kinase	ENSMUSG00000027952	2.80673	0.00070302	9	0	639	224.867	2.74262	5.86047e-05	9	0	771.3	367.667	1
1426617_a_at	NM_001001454,NM_021324	TTYH1	tweety homolog 1 (Drosophila)	ENSMUSG00000030428	2.78519	6.71239e-06	9	0	1563.77	541.533	2.17682	0.000323575	9	0	973.267	614.5	1
1434270_at	BC048914,BC059870,BC060093,BC058962	CBX6	Chromobox homolog 6	---	2.74262	0.000432595	9	0	826.967	273.7	3.19935	3.20195e-05	9	0	669.667	279.233	1
1425514_at	BC002168,BC026146,BC051106,U50413	PIK3R1	---	---	2.72158	0.00191719	9	0	324.2	119.833	2.57874	0.00421261	9	0	277.933	132.167	1
1448302_at	NM_025888	2410004N11RIK	RIKEN cDNA 2410004N11 gene	ENSMUSG00000005936	2.7007	0.0022868	9	0	603.9	231.2	2.65942	0.00619265	9	0	547.9	259.3	1
1450138_a_at	NM_009254	SERPINB6A	serine (or cysteine) proteinase inhibitor, clade B, member 6a	ENSMUSG00000060147	2.7007	0.00137495	9	0	2229.2	866.433	1.3926	0.000639265	9	0	963.867	706.233	1
1418478_at	NM_057173	LMO1	LIM domain only 1	ENSMUSG00000036111	2.7007	0.000155626	9	0	1385.47	484.233	1.7818	0.0204912	9	0	849.533	584.833	1
1434233_at	None	None	RIKEN cDNA 2610030H06 gene	---	2.7007	1.24802e-06	9	0	1083.37	418.833	1.59967	0.0142784	9	0	557.333	385.733	1
1449702_at	NM_133349	AA407930	expressed sequence AA407930	ENSMUSG00000053581	2.67998	0.000690746	9	0	1096.53	403.533	3.45549	0.000102747	9	0	867.133	342	1
1436306_at	NM_172894	B430201G11RIK	RIKEN cDNA B430201G11 gene	ENSMUSG00000052296	2.67998	0.000271015	9	0	435.933	156.933	2.59868	0.000803863	9	0	361.167	147.233	1
1421654_a_at	NM_001002011,NM_019390	LMNA	lamin A	ENSMUSG00000028063	2.65942	0.000174879	9	0	709.933	253.833	2.93947	0.00058205	9	0	707.067	283.8	1
1428543_at	BC023841	PPAT	Phosphoribosyl pyrophosphate amidotransferase	ENSMUSG00000029246	2.63902	0.000654281	9	0	659.9	259.033	2.50051	0.0187078	9	0	970.9	577.967	1
1457670_s_at	NM_001002011	LMNA	lamin A	ENSMUSG00000028063	2.61877	2.6704e-05	9	0	280.033	109.967	2.19365	0.00604932	9	0	281.1	141.7	1
1415941_s_at	NM_133349	AA407930	expressed sequence AA407930	ENSMUSG00000053581	2.59868	0.000786296	9	0	1115.17	447.967	3.4822	3.83417e-05	9	0	906.733	394.1	1
1434232_a_at	None	None	RIKEN cDNA 2610030H06 gene	---	2.59868	9.39959e-05	9	0	1077.43	410.767	1.49255	0.0112946	9	0	502.533	378.567	1
1452214_at	BC004805	SKIL	RIKEN cDNA 9130011J04 gene	---	2.55896	8.6176e-05	9	0	865.3	334.033	3.24901	0.000182986	9	0	1218.17	543.7	1
1437751_at	AK032149,AK043827	PPARGC1A	---	---	2.53932	0.00226841	9	0	154.167	63.8	2.53932	0.000165379	9	0	390.533	154.9	1
1425515_at	AK049798	PIK3R1	phosphatidylinositol 3-kinase, regulatory subunit, polypeptide 1 (p85 alpha)	ENSMUSG00000041417	2.51984	0.00127926	9	0	475.567	190.867	2.38759	0.00270957	9	0	426.9	213.4	1
1441214_at	None	None	synaptotagmin-like homologue lacking C2 domains b	ENSMUSG00000034584	2.51984	0.000589561	9	0	336.867	132.9	2.06257	0.000174599	9	0	578.833	334.767	1
1450295_s_at	AK078344,AK080753,AK038747	D7ERTD458E	poliovirus receptor /// DNA segment, Chr 7, ERATO Doi 458, expressed	ENSMUSG00000040511	2.50051	0.0168688	9	0	268.7	104.467	4.8493	0.00193607	9	0	932.667	234.767	1
1429204_at	AK013788	2900075A18RIK	RIKEN cDNA 2900075A18 gene	---	2.48133	0.000152804	9	0	809.2	333.833	2.72158	0.000107868	9	0	1022.4	427.967	1
1436092_at	None	None	Transcribed locus, moderately similar to XP_328828.1 Neurospora crassa NCU08122.1 gene	---	2.48133	4.44913e-05	9	0	2656.8	1104.9	3.00818	0.00135579	9	0	2808.77	1275.87	1
1425902_a_at	NM_019408	NFKB2	nuclear factor of kappa light polypeptide gene enhancer in B-cells 2, p49/p100	ENSMUSG00000025225	2.46229	0.0465201	9	0	140	50.1	2.33306	0.00486272	9	0	239.767	127.767	1
1452741_s_at	AK011266,AK034353,AK079336,AK032044	GPD2	glycerol phosphate dehydrogenase 2, mitochondrial	ENSMUSG00000026827	2.46229	0.00934803	9	0	331.467	143.1	1.92445	0.00153477	9	0	406.067	237.3	1
1415940_at	NM_133349	AA407930	expressed sequence AA407930	ENSMUSG00000053581	2.46229	0.000932559	9	0	2126.5	864.633	2.87233	9.21799e-06	9	0	1632.3	674.067	1
1451160_s_at	NM_027514	D7ERTD458E	DNA segment, Chr 7, ERATO Doi 458, expressed	ENSMUSG00000040511	2.46229	9.972e-05	9	0	384.533	152.667	5.78908	0.00189946	9	0	1572.73	408.4	1
1415845_at	NM_009308	SYT4	---	---	2.4434	0.000460966	9	0	2769.33	1126.97	3.05487	2.02788e-05	9	0	2310.6	1037.93	1
1423176_at	BC082588	TOB1	transducer of ErbB-2.1	ENSMUSG00000037573	2.42465	0.00877292	9	0	1284.87	527.5	2.63902	0.0104364	9	0	1615	876.3	1
1451135_at	NM_145546	GTF2B	general transcription factor IIB	ENSMUSG00000028271	2.42465	0.00075048	9	0	968.567	384.467	2.57874	6.34497e-06	9	0	945.533	474.3	1
1423904_a_at	NM_027514	D7ERTD458E	DNA segment, Chr 7, ERATO Doi 458, expressed	ENSMUSG00000040511	2.42465	0.000554233	9	0	351.767	153.9	4.15704	0.00153796	9	0	1206.37	344.8	1
1435245_at	AK039618	GLS2	glutaminase 2 (liver, mitochondrial)	---	2.40605	0.00349308	9	0	256.933	111.067	3.05487	0.000479099	9	0	514.067	183.467	1
1424653_at	AK012471	TM4SF15	---	---	2.40605	0.00281795	9	0	1024.17	420.367	1.71449	0.0152634	9	0	572.767	441.767	1
1451602_at	BC025911	SNX6	sorting nexin 6	ENSMUSG00000005656	2.40605	0.000834232	9	0	128.067	57.1667	2	0.0111073	7	0	78.8	48.1	1
1441315_s_at	NM_054087	SLC19A2	solute carrier family 19 (thiamine transporter), member 2	ENSMUSG00000040918	2.40605	1.22092e-05	9	0	286.9	129.067	3.42898	6.23987e-05	9	0	296.567	129.167	1
1455378_at	NM_177572	BC057371	cDNA sequence BC057371	ENSMUSG00000048899	2.38759	0.0104361	9	0	223.333	107.267	2.59868	0.401571	9	0	235.933	210.833	1
1417568_at	NM_134094	NCALD	neurocalcin delta	ENSMUSG00000051359	2.38759	0.00230592	9	0	406.633	171.833	2.4434	0.00120049	9	0	494.033	219.3	1
1460510_a_at	NM_026424	1500041J02RIK	RIKEN cDNA 1500041J02 gene	ENSMUSG00000025981	2.38759	0.000292879	8	0	715.433	311.2	4.63032	0.000104334	9	0	1970.13	533.133	1
1417430_at	NM_007672	CDR2	cerebellar degeneration-related 2	ENSMUSG00000030878	2.38759	2.2411e-05	9	0	499.467	207.133	3.87865	0.000212336	9	0	470.033	133.467	1
1436188_a_at	BC028336,AK090374	NDRG4	---	---	2.38759	1.64821e-05	9	0	1455.27	573.633	2.9622	0.0011506	9	0	788.067	411.2	1
1435174_at	NM_172684	RSBN1	rosbin, round spermatid basic protein 1	ENSMUSG00000044098	2.36927	0.00120694	9	0	469.133	206.7	2.40605	0.00152955	9	0	374.967	228.433	1
1433883_at	NM_001001491	TPM4	tropomyosin 4	ENSMUSG00000031799	2.3511	0.000509052	9	0	2203.7	928.833	4.18918	7.45161e-05	9	0	2612.73	835.867	1
1423903_at	NM_027514	D7ERTD458E	DNA segment, Chr 7, ERATO Doi 458, expressed	ENSMUSG00000040511	2.3511	1.24455e-05	9	0	348.7	139.533	3.7035	0.00275892	9	0	1149.8	323.233	1
1434099_at	None	None	---	---	2.31516	0.00845429	9	0	166.967	69.9	3.40267	0.000459771	9	0	501.167	208.4	1
1416999_at	NM_009213	SMPD2	sphingomyelin phosphodiesterase 2, neutral	ENSMUSG00000019822	2.31516	0.00350031	9	0	220.633	99.7	1.98466	0.00763916	8	0	211.5	145.333	1
1423905_at	NM_027514	D7ERTD458E	DNA segment, Chr 7, ERATO Doi 458, expressed	ENSMUSG00000040511	2.31516	0.000476126	9	0	338.833	136.533	4.48985	1.60994e-05	9	0	1193.63	332.867	1
1416323_at	NM_025888	2410004N11RIK	RIKEN cDNA 2410004N11 gene	ENSMUSG00000005936	2.31516	0.000389889	9	0	361	141.9	2.38759	0.00109499	9	0	429.8	224.667	1
1452831_s_at	AK017664	PPAT	phosphoribosyl pyrophosphate amidotransferase	ENSMUSG00000029246	2.31516	0.000303543	9	0	773.6	332.533	2.2277	3.439e-05	9	0	1615.17	1003.6	1
1423716_s_at	NM_025313	ATP5D	ATP synthase, H+ transporting, mitochondrial F1 complex, delta subunit	ENSMUSG00000003072	2.31516	0.000143953	9	0	2057.73	877.767	4.03093	0.000317076	9	0	1746.8	759.367	1
1420961_a_at	NM_028582	IVNS1ABP	influenza virus NS1A binding protein	ENSMUSG00000023150	2.2974	0.0376028	9	0	112.567	50.6667	2.27977	0.0445985	9	0	143.967	97.0333	1
1427540_at	BC013559	ZWINT	ZW10 interactor	ENSMUSG00000019923	2.2974	0.0032637	9	0	73.2667	33.8	2.53932	0.00863881	9	0	181.9	100.4	1
1434100_x_at	None	None	---	---	2.27977	0.00124997	9	0	159.567	66.8667	3.12627	0.00100427	9	0	487.067	190.233	1
1417434_at	NM_010274	GPD2	glycerol phosphate dehydrogenase 2, mitochondrial	ENSMUSG00000026827	2.27977	0.000121699	9	0	1896.5	852.3	2.07852	0.00509939	9	0	2136.1	1427.8	1
1417406_at	NM_018820	SERTAD1	SERTA domain containing 1	ENSMUSG00000008384	2.26228	0.00304245	9	0	168.333	79.4333	3.29944	0.00171147	9	0	257.867	101.133	1
1423948_at	NM_145392	BAG2	Bcl2-associated athanogene 2	ENSMUSG00000042215	2.26228	4.01203e-05	9	0	496.267	227.267	1.82344	0.00677211	9	0	387	235.067	1
1426452_a_at	NM_029494	RSB30	RAB30, member RAS oncogene family	ENSMUSG00000030643	2.24492	0.0428753	9	0	53.0667	21.5	2.89454	0.0243004	9	0	226.467	83.7333	1
1450744_at	BC006925	ELL2	elongation factor RNA polymerase II 2	---	2.24492	0.0105508	9	0	595.867	273.467	3.27413	0.0010222	9	0	887.933	277.9	1
1437111_at	AK039211	C230027N18RIK	RIKEN cDNA C230027N18 gene	---	2.24492	0.00539333	9	0	205.6	98	2.27977	3.09606e-05	9	0	365.633	190.2	1
1429001_at	NM_027153	PIR	pirin	---	2.24492	0.00282201	9	0	413.633	189.533	2.33306	0.00262547	9	0	342.1	184.9	1
1437199_at	None	None	gene model 337, (NCBI)	---	2.24492	0.000503995	9	0	597.567	278.667	1.98466	0.000340162	9	0	361.933	238.667	1
1426258_at	NM_011436	SORL1	sortilin-related receptor, LDLR class A repeats-containing	ENSMUSG00000049313	2.24492	0.000158664	9	0	539.6	255.7	2.11078	0.0012954	9	0	484.667	313.8	1
1428323_at	AK080240,AK079336	GPD2	glycerol phosphate dehydrogenase 2, mitochondrial	ENSMUSG00000026827	2.24492	7.86061e-05	9	0	1082.47	481.9	2.17682	0.00484608	9	0	1298.63	835.967	1
1416928_at	NM_170598,NM_029397	RBM12	RNA binding motif protein 12	ENSMUSG00000038171	2.2277	0.00662018	9	0	323.367	148.667	2.14355	0.0026183	9	0	529.033	268.333	1
1451050_at	NM_026004	NT5C3	5'-nucleotidase, cytosolic III	ENSMUSG00000029780	2.2277	0.00452787	9	0	1008.2	418.367	2.53932	0.000419886	9	0	961.533	572.8	1
1416324_s_at	NM_025888	2410004N11RIK	RIKEN cDNA 2410004N11 gene	ENSMUSG00000005936	2.2277	0.00231688	9	0	314.3	157.8	2	0.00191375	9	0	381.733	225.767	1
1417902_at	NM_054087	SLC19A2	solute carrier family 19 (thiamine transporter), member 2	ENSMUSG00000040918	2.2277	0.000193053	9	0	396.2	186.567	2.59868	0.000249037	9	0	431.433	196.033	1
1459981_s_at	NM_172684	RSBN1	rosbin, round spermatid basic protein 1	ENSMUSG00000044098	2.21061	0.00370562	9	0	352.567	162.833	2.1271	3.51753e-05	9	0	312.033	185.133	1
1436111_at	AK053134	E030011K20RIK	RIKEN cDNA E030011K20 gene	---	2.21061	0.000447022	9	0	378.833	182.067	1.55114	0.0976438	7	0	560.633	441.6	1
1417569_at	NM_134094	NCALD	neurocalcin delta	ENSMUSG00000051359	2.21061	3.28364e-06	9	0	645.467	263.1	2.72158	0.000296478	9	0	866.1	342.633	1
1418571_at	NM_013749	TNFRSF12A	tumor necrosis factor receptor superfamily, member 12a	ENSMUSG00000023905	2.19365	0.00956633	9	0	1620.3	679.3	2.67998	0.00376363	9	0	1290.43	805.533	1
1419024_at	AK078120	PTP4A1	protein tyrosine phosphatase 4a1	ENSMUSG00000061639 /// ENSMUSG00000026064 /// ENSMUSG00000058873 /// ENSMUSG00000060795	2.19365	0.00684531	9	0	489.667	231.933	3.4822	0.000464079	9	0	946.2	377.367	1
1453003_at	AK013519,AK029071,AK088154	SORL1	sortilin-related receptor, LDLR class A repeats-containing	ENSMUSG00000049313	2.19365	0.00205564	9	0	249.6	111.633	2.61877	0.0281789	9	0	248.233	150.867	1
1419879_s_at	NM_009546	TRIM25	tripartite motif protein 25	ENSMUSG00000000275	2.19365	6.59292e-05	9	0	663.033	299.867	2.19365	0.00559847	9	0	446.533	281.933	1
1417164_at	NM_022019	DUSP10	dual specificity phosphatase 10	ENSMUSG00000039384	2.17682	0.000142957	9	0	293.5	132.467	2.48133	4.13744e-06	9	0	366.233	165.733	1
1455002_at	AK078120	PTP4A1	protein tyrosine phosphatase 4a1	ENSMUSG00000061639 /// ENSMUSG00000026064 /// ENSMUSG00000058873 /// ENSMUSG00000060795	2.17682	0.000142295	9	0	815.967	382.767	3.22408	0.000747545	9	0	1502.63	668.667	1
1448503_at	NM_008562	MCL1	myeloid cell leukemia sequence 1	ENSMUSG00000038612	2.17682	6.32401e-05	9	0	888.967	397.567	2.38759	0.001863	9	0	823.2	448.3	1
1416059_at	NM_019787	SEC23B	SEC23B (S. cerevisiae)	ENSMUSG00000027429	2.17682	5.73723e-05	9	0	2439.97	1063.77	2.09459	0.000169742	9	0	1620.8	953.167	1
1418496_at	NM_008259	FOXA1	forkhead box A1	ENSMUSG00000035451	2.14355	0.0198662	9	0	201.233	93.9667	2.59868	0.0107173	7	0	247.333	100.6	1
1452161_at	NM_178892	TIPARP	TCDD-inducible poly(ADP-ribose) polymerase	ENSMUSG00000034640	2.14355	0.0183678	9	0	190.333	86.7333	5.23754	0.000982769	9	0	635.767	135.5	1
1421276_a_at	NM_133833,NM_134448	DST	dystonin	ENSMUSG00000026131	2.14355	0.00534926	9	0	201.9	114.5	2.72158	0.000344225	9	0	205.833	110.8	1
1427539_a_at	BC013559	ZWINT	ZW10 interactor	ENSMUSG00000019923	2.14355	0.00200391	9	0	454.8	200.933	2.50051	0.000283776	9	0	491.433	305	1
1459056_at	BC042449	RASGRF1	RAS protein-specific guanine nucleotide-releasing factor 1	ENSMUSG00000032356	2.14355	0.000332209	9	0	443.1	195.9	1.7411	0.00585131	9	0	470.8	323.967	1
1426615_s_at	NM_145602	NDRG4	N-myc downstream regulated gene 4	ENSMUSG00000036564	2.14355	6.81457e-05	9	0	2361.7	1158.93	2.14355	0.00343533	9	0	1375.67	838.233	1
1436251_at	AK030423	PDE1C	phosphodiesterase 1C	ENSMUSG00000004347	2.1271	0.00730463	9	0	134.867	57.9333	2.04675	0.0075779	7	0	226.767	145.5	1
1436979_x_at	AK206528,AK088201,AK004928,AK050945	RBM14	RNA binding motif protein 14	ENSMUSG00000006456	2.1271	0.000252209	9	0	564.167	299.367	1.63706	0.00887424	8	0	483.933	343.2	1
1455604_at	None	None	Frizzled homolog 5 (Drosophila)	ENSMUSG00000045005	2.1271	0.000156212	9	0	164.267	68.1667	4.18918	0.00181841	9	0	279.7	80.9667	1
1423671_at	NM_152915	DNER	delta/notch-like EGF-related receptor	ENSMUSG00000036766	2.11078	0.00826953	9	0	944.967	443.8	3.64689	0.000119161	9	0	1473.5	485.433	1
1434273_at	BC034069	A830073O21RIK	RIKEN cDNA A830073O21 gene	ENSMUSG00000044185	2.11078	0.00251179	9	0	1783.47	856.467	1.93933	0.0472344	9	0	1151.1	837.967	1
1438654_x_at	NM_175217	MMD2	monocyte to macrophage differentiation-associated 2	ENSMUSG00000039533	2.11078	0.000237468	9	0	244.8	104.533	1.96943	0.00688745	8	0	261.467	124.3	1
1424735_at	NM_146118	SLC25A25	solute carrier family 25 (mitochondrial carrier, phosphate carrier), member 25	ENSMUSG00000026819	2.09459	0.000847087	9	0	260.733	117.267	2.1271	0.000653357	9	0	639.433	283.367	1
1455123_at	NM_173868	ST18	suppression of tumorigenicity 18	ENSMUSG00000033740	2.09459	0.00076157	9	0	813.733	387.033	2.40605	0.00364845	9	0	1305.1	721.533	1
1428487_s_at	AK002294	1500041J02RIK	RIKEN cDNA 1500041J02 gene	ENSMUSG00000025981	2.07852	0.0169387	9	0	297.867	127.467	5.19736	8.95287e-06	9	0	1114.67	265.267	1
1434592_at	None	None	Solute carrier family 16 (monocarboxylic acid transporters), member 10	ENSMUSG00000019838	2.07852	0.00917381	9	0	181.8	84.8	1.93933	0.00406284	9	0	226.2	131.567	1
1422286_a_at	NM_009372	TGIF	TG interacting factor	ENSMUSG00000047407	2.07852	0.00339246	9	0	253.733	131.267	4.92458	0.00018389	9	0	858.3	175.3	1
1435335_a_at	NM_001004164	MGC79224	basic domain/leucine zipper transcription factor	---	2.07852	0.00197136	9	0	344.8	174.867	1.64972	0.000385454	7	0	216.4	161.9	1
1435327_at	AK031148,AK037065	AW112037	expressed sequence AW112037	---	2.07852	0.00194476	9	0	686.433	339.167	1.55114	0.0475144	8	0	366.633	298.933	1
1423040_at	NM_025824	BZW1	basic leucine zipper and W2 domains 1	ENSMUSG00000051223	2.07852	0.00102598	9	0	1068.03	525.567	2.16012	0.00502009	9	0	784.733	517.667	1
1452160_at	NM_178892	TIPARP	TCDD-inducible poly(ADP-ribose) polymerase	ENSMUSG00000034640	2.07852	0.000637191	9	0	225.3	100.833	4.70219	4.1497e-07	9	0	740.567	167.2	1
1427347_s_at	BC003475,BC055441,M28739	TUBB2	---	---	2.07852	0.000523974	9	0	1130.23	492.233	2.33306	0.000529346	9	0	485.7	259.667	1
1448484_at	NM_009665	AMD1	S-adenosylmethionine decarboxylase 1	ENSMUSG00000060096 /// ENSMUSG00000063953	2.07852	0.000503942	9	0	802.5	352.133	2.27977	0.00314696	9	0	2074.07	1053.63	1
1460733_at	NM_175352	AA407659	expressed sequence AA407659	ENSMUSG00000046562	2.07852	4.3654e-05	9	0	658.1	271.4	2.14355	0.000231205	9	0	939	516.233	1
1420368_at	NM_026603	DENR	density-regulated protein	ENSMUSG00000023106	2.07852	2.76544e-05	9	0	1606.8	755.033	1.68828	0.00960229	7	0	1164.13	937	1
1422432_at	NM_007830	DBI	diazepam binding inhibitor	ENSMUSG00000026385	2.07852	1.39318e-05	9	0	1115.6	538.333	2	0.000300934	9	0	791.767	477.567	1
1418279_a_at	NM_009648	AKAP1	A kinase (PRKA) anchor protein 1	ENSMUSG00000018428	2.06257	0.0198593	9	0	134.733	66.3667	2.11078	0.00100717	9	0	296.067	210.133	1
1434468_at	AK122429	D8ERTD69E	DNA segment, Chr 8, ERATO Doi 69, expressed	---	2.06257	0.00797655	9	0	761.167	382.633	2.4434	0.000189701	9	0	938.233	438.4	1
1416881_at	NM_008562	MCL1	myeloid cell leukemia sequence 1	ENSMUSG00000038612	2.06257	0.00151075	9	0	286	136.633	2.51984	0.000266827	9	0	302.5	155.467	1
1425974_a_at	NM_009546	TRIM25	tripartite motif protein 25	ENSMUSG00000000275	2.06257	4.08305e-05	9	0	568.533	269.067	1.82344	0.0016036	9	0	389.6	252.133	1
1418444_a_at	NM_019580	MIR16	membrane interacting protein of RGS16	ENSMUSG00000033917	2.06257	2.19329e-05	9	0	2972.23	1382.73	2.46229	0.00292182	9	0	2628.1	1579.7	1
1426871_at	AK017744,BC006669	FBXO33	F-box only protein 33	---	2.04675	0.00296553	9	0	276.733	135.867	3.67509	0.00469014	9	0	560.8	226.9	1
1449322_at	BC086787,U84411	PTP4A1	protein tyrosine phosphatase 4a1	ENSMUSG00000061639 /// ENSMUSG00000026064 /// ENSMUSG00000058873 /// ENSMUSG00000060795	2.04675	0.000526159	9	0	1642.97	789.9	3.35066	0.00248475	9	0	2059.8	903.067	1
1418572_x_at	NM_013749	TNFRSF12A	tumor necrosis factor receptor superfamily, member 12a	ENSMUSG00000023905	2.04675	8.58237e-06	9	0	1358.93	735.9	1.93933	0.0149407	9	0	1246.6	821.733	1
1423795_at	NM_023603	SFPQ	splicing factor proline/glutamine rich (polypyrimidine tract binding protein associated)	ENSMUSG00000028820	2.03105	0.00202316	9	0	887.167	436.4	2.27977	0.0049773	9	0	988.067	562.8	1
1450846_at	NM_025824	BZW1	basic leucine zipper and W2 domains 1	ENSMUSG00000051223	2.03105	0.00169497	9	0	810.033	465.467	2.2277	0.00100133	9	0	701.1	426.467	1
1422833_at	NM_010446	FOXA2	forkhead box A2	ENSMUSG00000037025	2.03105	0.00157732	9	0	788.867	376.1	2.09459	0.000107343	9	0	1390.17	777.333	1
1418406_at	NM_008803	PDE8A	phosphodiesterase 8A	ENSMUSG00000025584	2.03105	0.00146227	9	0	284.967	144.467	1.7411	0.00237163	9	0	324.567	197.5	1
1423626_at	NM_133833	DST	dystonin	ENSMUSG00000026131	2.03105	0.00142039	9	0	603.167	286.167	2.80673	0.000104367	9	0	550.167	262.267	1
1454668_at	BC051096,BC059890,BC040468,BC057625	1810009A16RIK	RIKEN cDNA 1810009A16 gene	---	2.03105	0.00100464	9	0	675.733	323.633	2.09459	0.000984485	9	0	849.067	467.433	1
1456381_x_at	NM_008562	MCL1	myeloid cell leukemia sequence 1	ENSMUSG00000038612	2.03105	0.00033941	9	0	610.133	286.033	2.14355	0.00179239	9	0	679.567	404.5	1
1428330_at	BC057081,AK122403	2610510B01RIK	RIKEN cDNA 2610510B01 gene	---	2.03105	7.9541e-05	9	0	718.867	354	1.72774	0.000252667	9	0	1053.03	734.9	1
1429089_s_at	AK013597	CRYBB3	---	---	2.01546	0.00637846	9	0	1188.2	573.2	1.45846	0.00872862	9	0	547.067	427.467	1
1456393_at	BC037041	2310002J21RIK	RIKEN cDNA 2310002J21 gene	---	2.01546	0.00117422	9	0	2036.83	979.9	1.7411	0.0303785	9	0	1096.17	943	1
1450646_at	BC031813,AF166266	CYP51	---	---	2.01546	0.000700286	9	0	1328.7	661.033	2.4434	0.000217653	9	0	760.633	435.2	1
1450850_at	NM_009510	VIL2	villin 2	ENSMUSG00000052397	2.01546	0.00057563	9	0	390.833	193.7	1.7818	0.00135798	9	0	370.333	262.967	1
1456243_x_at	NM_008562	MCL1	myeloid cell leukemia sequence 1	ENSMUSG00000038612	2.01546	0.000497717	9	0	896.7	439.1	2.31516	0.000704141	9	0	1138.5	685.6	1
1460688_s_at	BC008617	AA407659	expressed sequence AA407659	ENSMUSG00000046562	2.01546	6.38652e-05	9	0	578.4	308.333	2.50051	0.00663531	9	0	821.667	468.3	1
1426117_a_at	NM_054087	SLC19A2	solute carrier family 19 (thiamine transporter), member 2	ENSMUSG00000040918	2	0.00647988	9	0	160.4	82.8333	2.85029	0.0221439	9	0	191.233	80.0667	1
1441947_x_at	AK017789	BC033915	cDNA sequence BC033915	---	2	0.00270619	9	0	316.467	149.833	2.76383	0.000275921	9	0	374.9	195.833	1
1456379_x_at	NM_152915	DNER	delta/notch-like EGF-related receptor	ENSMUSG00000036766	2	0.000739788	9	0	701.733	352.067	3.53625	9.53952e-05	9	0	1078.63	363.267	1
1434496_at	U21392,BC063051,BC031180	PLK3	polo-like kinase 3 (Drosophila)	ENSMUSG00000028680	2	0.000734374	9	0	587.133	293.067	2.4434	0.000207897	9	0	680.2	347.867	1
1435518_at	NM_024457	RAP1B	RAS related protein 1b	ENSMUSG00000052681	2	4.60165e-05	9	0	3210.6	1583.93	2.59868	6.75674e-05	9	0	3341.03	1726.63	1
1451402_at	NM_027475	5730461K03RIK	RIKEN cDNA 5730461K03 gene	ENSMUSG00000021810	2	3.28424e-05	9	0	830.9	400.3	1.45846	0.00913016	8	0	677.867	513.3	1
1426870_at	AK017744,BC006669	FBXO33	F-box only protein 33	---	1.98466	0.000635353	9	0	376.7	208.333	2.82843	0.000102577	9	0	812.433	316.767	1
1434469_at	AK122429	D8ERTD69E	DNA segment, Chr 8, ERATO Doi 69, expressed	---	1.98466	0.00042305	9	0	352.467	181.533	2.1271	0.000229347	9	0	467.333	223	1
1437527_x_at	NM_008562	MCL1	myeloid cell leukemia sequence 1	ENSMUSG00000038612	1.98466	8.83512e-05	9	0	911.033	460.667	2.03105	0.00308634	9	0	1165.5	714.067	1
1426208_x_at	BC065150,X95504,AF147785	PLAGL1	pleiomorphic adenoma gene-like 1	ENSMUSG00000019817	1.98466	7.70539e-05	9	0	4413.4	2373.4	2.59868	0.00134511	9	0	3891.2	1984.5	1
1422702_at	AF032128,BC043722,BC019412	OAZIN	ornithine decarboxylase antizyme inhibitor	ENSMUSG00000037458	1.98466	1.09907e-05	9	0	776.567	393.267	2.26228	0.00368947	9	0	709.633	425.3	1
1456580_s_at	NM_025313	ATP5D	ATP synthase, H+ transporting, mitochondrial F1 complex, delta subunit	ENSMUSG00000003072	1.96943	0.00109593	9	0	4234.37	2213.7	2.9622	2.87845e-05	9	0	3763.57	1927.17	1
1428077_at	NM_028135	2610024A01RIK	RIKEN cDNA 2610024A01 gene	---	1.96943	0.0009802	9	0	552.5	292.967	1.85175	0.056037	7	0	399.267	355.9	1
1426255_at	NM_010910	NEFL	neurofilament, light polypeptide	ENSMUSG00000022055	1.96943	0.00084669	9	0	4461.2	2556.53	2.17682	0.00967551	9	0	3046.97	1883.17	1
1436338_at	None	None	Protein phosphatase 2 (formerly 2A), regulatory subunit A (PR 65), beta isoform	---	1.96943	0.000658733	9	0	231.2	118.933	3.00818	0.0010377	9	0	1091.8	419.6	1
1452829_at	NM_023525	CAD	carbamoyl-phosphate synthetase 2, aspartate transcarbamylase, and dihydroorotase	---	1.96943	0.00018137	9	0	652.067	338.433	1.85175	0.00234597	9	0	583.3	405.5	1
1423041_a_at	NM_025824	BZW1	basic leucine zipper and W2 domains 1	ENSMUSG00000051223	1.96943	5.53774e-05	9	0	1323.4	678.8	2.09459	0.000189917	9	0	950.1	672.067	1
1450845_a_at	NM_025824	BZW1	basic leucine zipper and W2 domains 1	ENSMUSG00000051223	1.96943	5.38431e-05	9	0	1161.6	567.933	1.64972	0.0054971	8	0	839.1	530.5	1
1449576_at	NM_025437	EIF1AY	eukaryotic translation initiation factor 1A, Y-linked	ENSMUSG00000057362 /// ENSMUSG00000063814 /// ENSMUSG00000057561	1.95432	0.0111198	9	0	119.5	56.2	2.33306	0.00803531	7	0	127.5	81.1667	1
1426721_s_at	NM_178892	TIPARP	TCDD-inducible poly(ADP-ribose) polymerase	ENSMUSG00000034640	1.95432	0.00191354	9	0	310.967	153.167	5.27803	0.000252018	9	0	1140.73	273.4	1
1452830_s_at	NM_023525	CAD	carbamoyl-phosphate synthetase 2, aspartate transcarbamylase, and dihydroorotase	---	1.95432	0.000411265	9	0	563	283.867	1.96943	0.00663744	9	0	585.2	360.333	1
1424573_at	NM_028876	TMED5	transmembrane emp24 protein transport domain containing 5	ENSMUSG00000063406	1.93933	0.0457094	9	0	398.9	207.233	1.6245	0.199452	7	0	249.333	184.533	1
1451122_at	NM_177960,NM_145360	IDI1	isopentenyl-diphosphate delta isomerase	ENSMUSG00000058258	1.93933	0.00708788	9	0	781.767	450.5	2.03105	0.00557278	9	0	538.8	329.367	1
1434424_at	AK044206,BC024751,AK036315	9630055N22RIK	RIKEN cDNA 9630055N22 gene	---	1.93933	0.00153383	9	0	279.433	151.967	2.2974	0.052447	9	0	349.5	201.067	1
1434174_at	AK003980	1110030H10RIK	RIKEN cDNA 1110030H10 gene	ENSMUSG00000035840	1.93933	0.000407093	9	0	255.933	143.767	2.33306	0.00298181	9	0	226.333	102.433	1
1455976_x_at	NM_007830	DBI	diazepam binding inhibitor	ENSMUSG00000026385	1.92445	0.00242065	9	0	1505.33	725.9	1.90968	0.00118556	9	0	1166.87	644.7	1
1439479_at	AY751548	LCT	lactase	---	1.92445	6.90887e-05	9	0	1715.87	886.1	2.48133	2.94303e-06	9	0	1794.27	929.967	1
1433991_x_at	NM_007830	DBI	diazepam binding inhibitor	ENSMUSG00000026385	1.90968	0.0217204	9	0	1136.97	588.5	2.42465	0.0429783	9	0	909.033	413.9	1
1415844_at	NM_009308	SYT4	synaptotagmin 4	ENSMUSG00000024261	1.90968	0.0045309	9	0	1805.23	817.2	2.89454	0.00872359	9	0	1382.27	716.933	1
1421023_at	None	None	phosphatidylinositol 3-kinase, C2 domain containing, alpha polypeptide	ENSMUSG00000030660	1.90968	0.0025426	9	0	1410.03	740.9	2.21061	0.00514406	9	0	2128.6	1194.47	1
1448666_s_at	AK122537	TOB2	transducer of ERBB2, 2	ENSMUSG00000048546	1.90968	0.00154313	9	0	195.7	89.8	7.07251	4.93824e-05	9	0	901.533	158.6	1
1428645_at	NM_010306	GNAI3	guanine nucleotide binding protein, alpha inhibiting 3	ENSMUSG00000000001	1.90968	0.000311628	9	0	2186.73	1147.67	1.80946	0.000732597	9	0	1694.73	1283.37	1
1452452_at	None	None	---	---	1.89503	0.000754544	9	0	860.267	477.067	3.73213	0.000408587	9	0	1613.13	1168.83	1
1417357_at	NM_007927,NM_009231	EMD|SOS1	emerin	ENSMUSG00000001964	1.89503	0.000557188	9	0	605.767	298.9	2.24492	1.18577e-05	9	0	902	405.533	1
1434398_at	NM_029891	9430034D17RIK	RIKEN cDNA 9430034D17 gene	ENSMUSG00000044149	1.89503	0.000303442	9	0	207.067	105.567	3.22408	0.000461045	9	0	488.367	223.867	1
1449019_at	BC065135	AKAP1	---	---	1.89503	7.18076e-05	9	0	242.333	111.633	1.67533	7.19311e-05	9	0	464.033	345.6	1
1423345_at	NM_007853	DEGS1	degenerative spermatocyte homolog 1 (Drosophila)	ENSMUSG00000038633	1.89503	4.51513e-06	9	0	3216.57	1655.47	1.75456	0.00519846	9	0	2707.3	2096.67	1
1434228_at	BC048372	None	gene model 1024, (NCBI)	---	1.88049	0.0239127	9	0	117.033	66.7333	6.85795	5.77911e-05	9	0	422.7	90.6333	1
1416880_at	NM_008562	MCL1	myeloid cell leukemia sequence 1	ENSMUSG00000038612	1.88049	0.00750235	9	0	658.233	306.833	2.03105	0.00770701	9	0	782.167	496.667	1
1423914_at	NM_175454	C630004H02RIK	RIKEN cDNA C630004H02 gene	ENSMUSG00000034586	1.88049	0.00435384	9	0	807.233	388.367	2.74262	0.000260553	9	0	693.867	415.067	1
1449851_at	NM_011065	PER1	period homolog 1 (Drosophila)	ENSMUSG00000020893	1.88049	0.0028591	9	0	110.9	65.2667	2.72158	0.00628522	9	0	324.1	175.567	1
1421229_at	NM_007859	DFFB	DNA fragmentation factor, beta subunit	ENSMUSG00000029027	1.88049	0.000846428	7	0	134.1	78.7333	4.03093	0.00125405	9	0	739.133	200.533	1
1433542_at	NM_178641	INPP5F	inositol polyphosphate-5-phosphatase F	ENSMUSG00000042105	1.88049	0.000174591	9	0	823.633	408.4	2.72158	0.000294756	9	0	2416.63	1108.1	1
1435628_x_at	None	None	cDNA sequence BC005512	---	1.86607	0.00757553	9	0	818.633	419.233	2.4434	0.00480531	9	0	751.667	457.367	1
1448824_at	AJ245899,BC024623	UBE2J1	ubiquitin-conjugating enzyme E2, J1	ENSMUSG00000028277	1.86607	0.00230984	9	0	535.533	291.033	2.2277	0.000314812	9	0	388.467	173.2	1
1425862_a_at	NM_011083	PIK3C2A	phosphatidylinositol 3-kinase, C2 domain containing, alpha polypeptide	ENSMUSG00000030660	1.86607	0.000767846	9	0	417.833	232.233	1.89503	0.0020741	8	0	639.6	325.3	1
1418115_s_at	NM_022329	IFRG15	interferon alpha responsive gene	ENSMUSG00000050565	1.86607	0.000475267	9	0	953.967	532.3	2.07852	4.96011e-05	9	0	888	583.633	1
1456355_s_at	BC030678	SRR1	sensitivity to red light reduced homolog (Arabidopsis)	---	1.85175	0.0208594	8	0	120.767	65.5333	3.64689	0.0013776	9	0	399.933	113.367	1
1447757_x_at	NM_178641	INPP5F	inositol polyphosphate-5-phosphatase F	ENSMUSG00000042105	1.85175	0.00970089	9	0	289	142.033	2.67998	0.0173412	9	0	904.733	464.433	1
1424638_at	NM_007669	CDKN1A	cyclin-dependent kinase inhibitor 1A (P21)	ENSMUSG00000023067	1.85175	0.00317201	9	0	1721.47	877.7	2.87233	0.00120818	9	0	1425.43	628.5	1
1418300_a_at	NM_021462	MKNK2	MAP kinase-interacting serine/threonine kinase 2	ENSMUSG00000020190	1.85175	0.000556582	9	0	356.467	170.433	2.7007	0.000491407	9	0	516.967	161.033	1
1440231_at	BC051460	5330427D05RIK	RIKEN cDNA 5330427D05 gene	---	1.85175	0.000404424	9	0	475.6	261.633	1.90968	0.0161217	9	0	452.967	322.433	1
1448667_x_at	AK122537,AF177026	TOB2	transducer of ERBB2, 2	ENSMUSG00000048546	1.85175	0.000206074	9	0	234.567	126.1	5.65685	0.00154128	9	0	958.6	212.733	1
1435519_at	NM_024457	RAP1B	RAS related protein 1b	ENSMUSG00000052681	1.85175	9.30927e-05	9	0	4200.93	2256.53	2.31516	0.00303546	9	0	4283.3	2535.27	1
1421679_a_at	NM_007669	CDKN1A	cyclin-dependent kinase inhibitor 1A (P21)	ENSMUSG00000023067	1.83754	0.0278334	8	0	295.067	163.367	2.2277	0.000511282	9	0	318.433	125.4	1
1450767_at	NM_017464	NEDD9	neural precursor cell expressed, developmentally down-regulated gene 9	ENSMUSG00000021365	1.83754	0.00877922	9	0	118.133	64.2333	2.9851	0.00110868	9	0	229.1	94.5667	1
1418334_at	NM_013726	AA545217	expressed sequence AA545217	ENSMUSG00000002297	1.83754	0.00359939	9	0	831.3	452.367	2.2277	0.00680503	9	0	734.633	459.1	1
1460335_at	NM_030257	1110030H10RIK	RIKEN cDNA 1110030H10 gene	ENSMUSG00000035840	1.83754	0.00281506	9	0	322.6	166.033	2.72158	0.000188105	9	0	276.9	139.133	1
1418453_a_at	NM_009721	ATP1B1	ATPase, Na+/K+ transporting, beta 1 polypeptide	ENSMUSG00000026576	1.83754	0.00224716	9	0	3254.07	1920.3	1.89503	0.000301559	9	0	2103.1	1521.87	1
1422533_at	AK028355,AK031059,AK028815,AK050781	CYP51	---	---	1.83754	0.00122517	9	0	391.433	204.333	2.40605	0.00766147	9	0	268.133	139.167	1
1455654_at	AK030912	6430706D22RIK	RIKEN cDNA 6430706D22 gene	ENSMUSG00000044783	1.82344	0.00775186	8	0	84.2	50.6667	1.7411	0.0202334	8	0	169	106.333	1
1422484_at	NM_007808	CYCS	cytochrome c, somatic	ENSMUSG00000058927 /// ENSMUSG00000063694	1.82344	0.000335434	9	0	2092.03	1186.87	1.63706	0.0297314	8	0	1228.6	981.7	1
1435280_at	None	None	Phosphodiesterase 4D, cAMP specific	ENSMUSG00000021699	1.80946	0.0113265	9	0	267.767	154.433	2.51984	0.000175912	9	0	628.6	274.8	1
1428655_at	NM_028658	1110018J12RIK	RIKEN cDNA 1110018J12 gene	ENSMUSG00000034709	1.80946	0.00262029	9	0	413.467	219.267	1.75456	5.10191e-05	9	0	392.367	286.5	1
1434299_x_at	NM_025931	RABL4	RAB, member of RAS oncogene family-like 4	ENSMUSG00000016637	1.80946	0.00218302	9	0	793.733	406.6	4.15704	0.000741929	9	0	1081.23	555.5	1
1424648_at	NM_025931	RABL4	RAB, member of RAS oncogene family-like 4	ENSMUSG00000016637	1.80946	0.0012192	9	0	402.2	222.3	3.7035	0.000460331	9	0	589.267	304.9	1
1418840_at	NM_011050	PDCD4	programmed cell death 4	ENSMUSG00000024975	1.80946	0.000433073	9	0	771.133	448.667	1.63706	0.0485637	7	0	509.067	398.3	1
1426759_at	BC048923,BC005781	MAP4K3	mitogen-activated protein kinase kinase kinase kinase 3	---	1.80946	1.23898e-05	9	0	487.533	257.833	1.85175	0.000457057	9	0	607.9	372.867	1
1438093_x_at	NM_007830	DBI	diazepam binding inhibitor	ENSMUSG00000026385	1.79557	0.0201021	9	0	917.567	414.7	1.85175	0.323321	9	0	678.467	464.4	1
1428977_at	NM_175140	CHST8	carbohydrate (N-acetylgalactosamine 4-0) sulfotransferase 8	ENSMUSG00000060402	1.79557	0.00106152	9	0	275.3	145.2	2.40605	0.00442963	9	0	220.733	135.467	1
1415993_at	BC042781,D42048,BC056361	SQLE	squalene epoxidase	ENSMUSG00000022351	1.79557	9.34692e-05	9	0	1572.87	818.567	1.70133	0.0171268	9	0	455.167	319.567	1
1423691_x_at	M22831,M21836,X12789	KRT2-8	keratin complex 2, basic, gene 8	ENSMUSG00000049382	1.7818	0.000628086	9	0	1577.63	919.1	1.85175	0.000772375	7	0	552.333	441.9	1
1423804_a_at	NM_177960,NM_145360	IDI1	isopentenyl-diphosphate delta isomerase	ENSMUSG00000058258	1.76813	0.0275536	9	0	247.2	148.567	1.68828	0.0297423	9	0	161.1	90.1667	1
1424574_at	NM_028876	TMED5	transmembrane emp24 protein transport domain containing 5	ENSMUSG00000063406	1.76813	0.00734248	9	0	733.033	381.967	1.80946	0.000453535	9	0	519.2	322.067	1
1438458_a_at	NM_023603	SFPQ	splicing factor proline/glutamine rich (polypyrimidine tract binding protein associated)	ENSMUSG00000028820	1.76813	0.00727587	9	0	854.9	504.533	1.55114	0.140825	7	0	1439.5	1300.9	1
1433724_at	NM_145959	D15ERTD621E	DNA segment, Chr 15, ERATO Doi 621, expressed	ENSMUSG00000037119	1.76813	0.000270769	9	0	1088.37	620.5	2.07852	0.00174679	9	0	895.433	597.667	1
1429787_x_at	BC013559,BC034870,BC027100	ZWINT	ZW10 interactor	ENSMUSG00000019923	1.76813	0.000225591	9	0	671.333	370.767	2	0.000583595	9	0	725.667	476.133	1
1438657_x_at	NM_011200	PTP4A1	protein tyrosine phosphatase 4a1	ENSMUSG00000061639 /// ENSMUSG00000026064 /// ENSMUSG00000058873 /// ENSMUSG00000060795	1.76813	0.000126564	9	0	5129.6	2874.23	2.72158	0.00202222	9	0	5966.43	3041.33	1
1454705_at	NM_145959	D15ERTD621E	DNA segment, Chr 15, ERATO Doi 621, expressed	ENSMUSG00000037119	1.76813	5.65875e-05	9	0	1226.5	676.7	1.83754	0.0255503	9	0	1164.37	768.5	1
1418171_at	NM_025703	TCEAL8	transcription elongation factor A (SII)-like 8	ENSMUSG00000051579	1.76813	5.05252e-06	9	0	1141.5	636	1.95432	0.0061979	9	0	789.033	543.3	1
1424836_a_at	BC026688,AJ276961	CLASP2	CLIP associating protein 2	---	1.75456	0.045825	9	0	427.3	282.833	2.53932	0.00707928	9	0	779.233	422.267	1
1430979_a_at	BC086783	PRDX2	peroxiredoxin 2	ENSMUSG00000005161	1.75456	0.00868117	9	0	414.233	217.6	2.40605	0.000254877	9	0	495.933	238.167	1
1448604_at	NM_030724	UMPK	uridine monophosphate kinase	ENSMUSG00000026558	1.75456	0.00071441	9	0	247.8	151.467	1.86607	0.000568169	9	0	255.567	144.633	1
1450264_a_at	NM_013490	CHKA	choline kinase alpha	ENSMUSG00000024843	1.75456	0.000575602	9	0	434.7	235.633	2.19365	0.000647066	9	0	876.433	417.8	1
1420810_at	NM_019769	1500003O03RIK	RIKEN cDNA 1500003O03 gene	ENSMUSG00000014077	1.75456	0.000489098	9	0	309.133	170.533	2.16012	0.0154773	9	0	266.767	120.967	1
1434514_at	BC080828,BC051409,BC057038	RBM15	RNA binding motif protein 15	---	1.75456	9.76396e-05	7	0	272.533	136.733	2.31516	0.000802431	9	0	282.067	127.567	1
1431230_a_at	NM_172618	BTBD9	BTB (POZ) domain containing 9	ENSMUSG00000062202	1.7411	0.00760686	9	0	223.7	132.433	2.93947	4.62442e-05	9	0	578.333	271.567	1
1420499_at	NM_008102	GCH1	GTP cyclohydrolase 1	ENSMUSG00000037580	1.7411	0.00621135	9	0	608.7	342.4	1.79557	0.0193777	9	0	471.133	298.667	1
1416835_s_at	BC080791,Z14986,BC071220,BC011110	AMD1	S-adenosylmethionine decarboxylase 1 /// S-adenosylmethionine decarboxylase 2	ENSMUSG00000060096 /// ENSMUSG00000063953	1.7411	0.00194566	9	0	608.267	347.267	2.57874	0.000212994	9	0	1657.53	867.667	1
1448172_at	NM_008618	MDH1	malate dehydrogenase 1, NAD (soluble)	ENSMUSG00000020321	1.7411	0.00191575	9	0	3328.33	1859.73	2.31516	0.000219468	9	0	2346.63	1531.93	1
1438565_at	AK043587,BC037115	A830010M20RIK|1700028K03RIK	RIKEN cDNA A830010M20 gene	---	1.7411	0.00101033	9	0	193.467	120.9	2.82843	0.00399397	9	0	537.1	217.7	1
1426936_at	None	None	cDNA sequence BC005512	---	1.7411	0.000736341	9	0	1705.8	976.6	2.04675	0.0330896	9	0	1415.53	1002.93	1
1416094_at	NM_007404	ADAM9	a disintegrin and metalloproteinase domain 9 (meltrin gamma)	ENSMUSG00000031555	1.7411	0.000359386	9	0	874.133	485.333	2.31516	4.55213e-05	9	0	510.033	272.333	1
1418116_at	NM_022329	IFRG15	interferon alpha responsive gene	ENSMUSG00000050565	1.7411	0.0001687	9	0	521.4	299.633	2.01546	0.00210674	9	0	586.2	390.667	1
1423890_x_at	NM_009721	ATP1B1	ATPase, Na+/K+ transporting, beta 1 polypeptide	ENSMUSG00000026576	1.7411	0.000110794	9	0	2746.67	1644.93	2.06257	0.0181435	9	0	1989.37	1369.23	1
1450388_s_at	NM_023053	TWSG1	twisted gastrulation homolog 1 (Drosophila)	ENSMUSG00000024098	1.7411	1.38501e-05	9	0	1634.03	929.367	2.38759	8.53472e-06	9	0	1382.13	864.533	1
1422473_at	BC007155,BC071259,BC023751,AF326556	PDE4B	phosphodiesterase 4B, cAMP specific	ENSMUSG00000028525	1.72774	0.0248818	9	0	149.9	95.9	1.75456	0.024281	9	0	396.333	295.233	1
1451152_a_at	NM_009721	ATP1B1	ATPase, Na+/K+ transporting, beta 1 polypeptide	ENSMUSG00000026576	1.72774	0.0198538	9	0	2270.97	1440.93	1.95432	0.0482359	9	0	1878.93	1116.57	1
1416146_at	NM_008300	HSPA4	heat shock protein 4	ENSMUSG00000020361	1.72774	0.0107016	9	0	853.933	483.667	2.80673	0.00265979	9	0	943.567	484.6	1
1431789_s_at	NM_028876	TMED5	transmembrane emp24 protein transport domain containing 5	ENSMUSG00000063406	1.72774	0.00982065	9	0	344.333	155	2.06257	0.00735612	8	0	244.567	145.833	1
1454643_at	AK122210,AF276967	UBAP2L	ubiquitin associated protein 2-like	ENSMUSG00000042520	1.72774	0.00243649	9	0	435.5	241.367	1.75456	0.00014317	8	0	456.767	349.433	1
1426587_a_at	NM_213660,NM_213659,NM_011486	STAT3	signal transducer and activator of transcription 3	ENSMUSG00000004040	1.72774	0.00170865	9	0	1109.13	668.333	2	0.0590293	9	0	1891.13	1468.07	1
1448393_at	NM_016887	CLDN7	claudin 7	ENSMUSG00000018569	1.72774	0.000437888	9	0	1257.77	695.9	1.95432	0.00329087	9	0	905.233	694.133	1
1439740_s_at	BC004016	UMPK	expressed sequence AI481316	---	1.72774	0.000372192	9	0	602.2	360.167	2.2277	0.0056124	9	0	693	429.933	1
1460506_s_at	NM_024220	NDUFC2	NADH dehydrogenase (ubiquinone) 1, subcomplex unknown, 2	ENSMUSG00000030647	1.72774	0.000355294	9	0	4391.73	2519.4	1.83754	0.00379838	9	0	2897	2404.47	1
1416894_at	AF338351,BC014758	1500019G21RIK	RIKEN cDNA 1500019G21 gene	ENSMUSG00000063802	1.72774	0.000280261	9	0	321.033	190.433	1.88049	0.00139331	9	0	434.167	239.167	1
1416530_a_at	NM_013632	PNP	purine-nucleoside phosphorylase	ENSMUSG00000021871	1.72774	1.2831e-05	9	0	743.833	422.033	1.88049	0.00543014	9	0	696.633	445.4	1
1444402_at	AK082241	C230027N18RIK	RIKEN cDNA C230027N18 gene	---	1.71449	0.0066879	9	0	149.667	80.7333	1.75456	0.000250284	9	0	232.1	140.8	1
1451208_at	NM_144866	ETF1	eukaryotic translation termination factor 1	ENSMUSG00000024360	1.71449	0.00323678	9	0	627.233	369.7	3.8489	0.0120282	9	0	538.433	340.933	1
1433750_at	NM_175090	SLC31A1	solute carrier family 31, member 1	ENSMUSG00000061902 /// ENSMUSG00000062957	1.71449	0.000367929	9	0	464.667	253.4	1.55114	0.0864686	8	0	196.467	173.433	1
1417339_a_at	NM_019682	DNCLC1	dynein, cytoplasmic, light chain 1	ENSMUSG00000009013	1.71449	0.000257379	9	0	4216.93	2449.2	1.86607	0.00180895	8	0	2686.5	2247.83	1
1429433_at	BC064009,BC037745,BC080672	1810043M20RIK	RIKEN cDNA 1810043M20 gene	---	1.71449	0.000133981	9	0	601.8	344.633	2.06257	0.00996958	9	0	849.067	491.367	1
1437132_x_at	NM_017464	NEDD9	neural precursor cell expressed, developmentally down-regulated gene 9	ENSMUSG00000021365	1.70133	0.0280871	9	0	266.033	157.433	2.82843	0.00118416	9	0	619.167	300.467	1
1434600_at	BC042695,AK028494	TJP2	tight junction protein 2	ENSMUSG00000024812	1.70133	0.0132946	9	0	236.667	141.967	2.9622	0.00599802	9	0	387.5	195.4	1
1423225_at	NM_019979	SELK	selenoprotein K	ENSMUSG00000042682	1.70133	0.00133876	9	0	2167.87	1283.63	2.16012	0.00114553	9	0	1190.53	716.567	1
1416288_at	BC057876,AF055664,BC060653	DNAJA1	DnaJ (Hsp40) homolog, subfamily A, member 1	ENSMUSG00000028410	1.70133	0.000194123	9	0	2358.9	1375.57	2.03105	0.00258027	9	0	1254.77	844.1	1
1426480_at	NM_023248	SBDS	Shwachman-Bodian-Diamond syndrome homolog (human)	ENSMUSG00000025337	1.70133	0.00010789	9	0	680.467	395.4	2.36927	0.0160814	9	0	914.8	546.233	1
1450961_a_at	NM_177919,NM_025355	TCEAL5|TCEAL3	transcription elongation factor A (SII)-like 3 /// hypothetical LOC331528 /// transcription elongation factor A (SII)-like 5	ENSMUSG00000031409 /// ENSMUSG00000060505 /// ENSMUSG00000054034	1.68828	0.0120542	9	0	364.933	235.667	2.42465	0.00879235	9	0	385.367	256.5	1
1439036_a_at	NM_009721	ATP1B1	ATPase, Na+/K+ transporting, beta 1 polypeptide	ENSMUSG00000026576	1.68828	0.00555757	9	0	5303.93	3117.1	2.1271	0.00380205	9	0	3507.13	2261.13	1
1448682_at	NM_019682	DNCLC1	dynein, cytoplasmic, light chain 1	ENSMUSG00000009013	1.68828	0.00219917	9	0	2631.83	1533.6	1.7818	0.0161996	9	0	1842.4	1406.93	1
1426179_a_at	NM_023053	TWSG1	twisted gastrulation homolog 1 (Drosophila)	ENSMUSG00000024098	1.68828	0.00208379	9	0	735.133	405.633	3.10229	0.00239459	9	0	712.167	337.4	1
1415963_at	NM_019868	HNRPH2	heterogeneous nuclear ribonucleoprotein H2	ENSMUSG00000045427	1.68828	0.00118429	9	0	939.433	587.567	1.95432	0.0197646	9	0	906.567	635.067	1
1423346_at	NM_007853	DEGS1	degenerative spermatocyte homolog 1 (Drosophila)	ENSMUSG00000038633	1.68828	0.000980912	9	0	3024.27	1717.5	1.7818	0.0411603	9	0	2849.17	2086.6	1
1434330_at	NM_173038	E130107N23RIK	RIKEN cDNA E130107N23 gene	ENSMUSG00000037287	1.68828	0.00078642	9	0	239.033	150.9	2.74262	0.000174785	9	0	519.033	263.033	1
1431293_a_at	NM_171826	1110019C08RIK	RIKEN cDNA 1110019C08 gene	ENSMUSG00000022744	1.68828	8.42205e-05	9	0	1320.23	769.367	1.82344	0.00529608	9	0	1032.03	781.733	1
1450070_s_at	BC055740,AK077497,BC079838	PAK1	P21 (CDKN1A)-activated kinase 1	ENSMUSG00000030774	1.67533	0.029084	9	0	226.133	137.667	6.01635	0.000161744	9	0	720.4	178.567	1
1456319_at	None	None	---	---	1.67533	0.0259775	9	0	1381	837.6	1.61204	0.0704599	8	0	1051.4	747.2	1
1450690_at	None	None	RAN binding protein 2	ENSMUSG00000003226	1.67533	0.0141722	9	0	759.167	451.367	1.92445	0.0557069	8	0	747.2	589.867	1
1448230_at	NM_009462	USP10	ubiquitin specific protease 10	ENSMUSG00000031826	1.67533	0.00184453	9	0	541.067	336.633	1.70133	0.0550403	9	0	538.567	419.667	1
1456125_a_at	NM_019682	DNCLC1	dynein, cytoplasmic, light chain 1	ENSMUSG00000009013	1.67533	0.00164937	9	0	4114.27	2517.97	1.75456	0.00109782	9	0	2755.97	2194.07	1
1427167_at	BC025879,BC030323	AI448196	expressed sequence AI448196	---	1.67533	0.000879503	9	0	480.367	282.267	2.82843	3.82983e-05	9	0	566.833	267.133	1
1435249_at	BC038277	E430027O22RIK	RIKEN cDNA E430027O22 gene	---	1.66248	0.0395059	9	0	410.567	288.167	1.96943	0.00152657	9	0	681.233	395.667	1
1437481_at	AK004173,AK045842,AK032413,AK036113	4921517J08RIK	similar to RIKEN cDNA 4921517J08 gene	---	1.66248	0.00875034	9	0	159.6	100.933	5.4014	0.00083502	9	0	682.1	136.1	1
1443923_at	AY033771	AKAP13	A kinase (PRKA) anchor protein 13	---	1.66248	0.00584539	8	0	159.433	82.8	1.67533	0.0189099	7	0	259.033	178.333	1
1448569_at	X07997,AK129066,BC005740,BC025208	CD8B1|2410014A08RIK	CD8 antigen, beta chain 1	ENSMUSG00000053044	1.66248	0.00109411	9	0	791.133	479.167	1.59967	0.000299707	9	0	421.367	315.167	1
1421832_at	NM_023053	TWSG1	twisted gastrulation homolog 1 (Drosophila)	ENSMUSG00000024098	1.66248	0.000398344	9	0	1312.23	764.233	2.06257	9.06496e-05	9	0	1079.37	607.067	1
1450714_at	NM_018745	OAZIN	ornithine decarboxylase antizyme inhibitor	ENSMUSG00000037458	1.66248	0.000338575	9	0	730.2	416.5	1.95432	0.00237055	9	0	771.3	559.767	1
1428714_at	BC044759	PGRMC2	progesterone receptor membrane component 2	---	1.66248	0.00011184	9	0	1079	647.333	1.53924	0.00555342	9	0	559.667	437.5	1
1438941_x_at	NM_028779	AMPD2	adenosine monophosphate deaminase 2 (isoform L)	ENSMUSG00000027889	1.66248	8.69735e-05	9	0	2055.8	1163.4	2.04675	0.0179737	9	0	2753.1	1863.8	1
1422474_at	None	None	phosphodiesterase 4B, cAMP specific	ENSMUSG00000028525	1.64972	0.0214146	9	0	197.267	132.133	1.95432	0.000260186	9	0	588.433	390.7	1
1427114_at	NM_028360	TTC19	tetratricopeptide repeat domain 19	ENSMUSG00000042298	1.64972	0.0101029	9	0	196.033	125.1	1.83754	4.62365e-05	9	0	305.867	170.033	1
1460676_at	NM_028792	1300006C06RIK	RIKEN cDNA 1300006C06 gene	ENSMUSG00000022426	1.64972	0.00780984	9	0	548.367	335.533	3.24901	2.60864e-05	9	0	819.367	333.167	1
1435248_a_at	BC038277	E430027O22RIK	RIKEN cDNA E430027O22 gene	---	1.64972	0.00544333	9	0	725.4	431.367	2.40605	0.000434901	9	0	1231.9	728.233	1
1416917_at	BC011283,AB041657	1700123O20RIK	RIKEN cDNA 1700123O20 gene	ENSMUSG00000040822	1.64972	0.00344774	9	0	432.6	228.633	1.59967	0.0488352	7	0	456.833	368.033	1
1448950_at	NM_008362	IL1R1	interleukin 1 receptor, type I	ENSMUSG00000026072	1.64972	0.00292931	9	0	1989.9	1124.97	1.86607	0.0168114	9	0	1206.9	855.633	1
1455349_at	None	None	RAS related protein 1b	ENSMUSG00000052681	1.64972	0.00249761	9	0	728.633	433.067	1.88049	0.00157455	9	0	833.333	551.333	1
1419247_at	NM_009061	RGS2	regulator of G-protein signaling 2	ENSMUSG00000026360	1.64972	0.000435579	9	0	207.6	136.2	3.90864	0.000200099	9	0	660.833	249	1
1452646_at	NM_178111	TRP53INP2	tumor protein p53 inducible nuclear protein 2	ENSMUSG00000038375	1.64972	0.000434158	9	0	1247.8	817.533	1.5874	0.00620961	9	0	904.8	717.233	1
1434104_at	NM_177766	AA408278	hypothetical protein 6030458H05	ENSMUSG00000019731	1.63706	0.0284309	7	0	259.667	161.067	1.7818	0.0533661	8	0	246	196.933	1
1453299_a_at	NM_013632	PNP	purine-nucleoside phosphorylase	ENSMUSG00000021871	1.63706	0.0145853	9	0	314.733	195.033	1.64972	0.00720875	9	0	312.633	208.867	1
1448782_at	NM_134105,NM_029582	2810408E11RIK	thioredoxin domain containing 11	ENSMUSG00000022498	1.63706	0.00894251	9	0	210.7	155.533	2.57874	0.000535983	9	0	218.167	123.9	1
1437921_x_at	AK129092,BC023380	C330029B10RIK	---	---	1.63706	0.00680241	9	0	238.633	145.2	2.14355	0.00878221	9	0	235.867	153.933	1
1423720_a_at	NM_009120	SARA1	SAR1a gene homolog 1 (S. cerevisiae)	ENSMUSG00000020088	1.63706	0.00517185	9	0	1287.2	762.967	2.19365	0.00279747	9	0	926.1	551.233	1
1423052_at	NM_007479	ARF4	ADP-ribosylation factor 4	ENSMUSG00000021877	1.63706	0.00287106	9	0	2798.8	1632.47	1.95432	0.0124758	9	0	1620.87	1107.63	1
1428265_at	AK010754	PPP2R1B	protein phosphatase 2 (formerly 2A), regulatory subunit A (PR 65), beta isoform	---	1.63706	0.00180811	9	0	374.633	218.133	1.80946	0.00641333	9	0	517.167	396.167	1
1426599_a_at	NM_011400	SLC2A1	solute carrier family 2 (facilitated glucose transporter), member 1	ENSMUSG00000028645	1.63706	0.00113843	9	0	769.667	473.133	1.93933	0.000677608	9	0	272.833	177.167	1
1423053_at	NM_007479	ARF4	ADP-ribosylation factor 4	ENSMUSG00000021877	1.63706	0.000208638	9	0	1921.33	1177.6	1.93933	0.00289266	9	0	1189.3	790.567	1
1460700_at	AK079406,AK004083	STAT3	signal transducer and activator of transcription 3	ENSMUSG00000004040	1.63706	9.2133e-05	9	0	548.133	341	1.88049	0.00147648	9	0	1005.37	706.633	1
1416874_a_at	BC083337,BC029843,AB041615	5730511K23RIK	RIKEN cDNA 5730511K23 gene	ENSMUSG00000003437	1.6245	0.0220689	9	0	207.133	130.267	1.93933	0.00253247	9	0	230.367	171.333	1
1451457_at	NM_172769	SC5D	sterol-C5-desaturase (fungal ERG3, delta-5-desaturase) homolog (S. cerevisae)	ENSMUSG00000032018	1.6245	0.0183644	9	0	710.367	435.7	1.90968	0.000372925	9	0	489.867	297.2	1
1435167_at	NM_177721	RANBP6	RAN binding protein 6	---	1.6245	0.0123857	9	0	112.9	66.2333	1.66248	0.0367103	8	0	175.133	135.4	1
1416756_at	BC012962,AB028272	DNAJB1	DnaJ (Hsp40) homolog, subfamily B, member 1	ENSMUSG00000005483	1.6245	0.0106191	9	0	669.333	410.233	1.82344	0.00016716	9	0	432.1	291.067	1
1440894_at	None	None	RIKEN cDNA B130008E12 gene	---	1.6245	0.010112	9	0	246.867	152.633	1.64972	0.0116547	7	0	298.1	220.867	1
1452157_at	X54327	EPRS	glutamyl-prolyl-tRNA synthetase	---	1.6245	0.00386633	9	0	1262.47	784.867	5.44316	2.63884e-05	9	0	2109.2	548.633	1
1423652_at	NM_026921	HBLD2	HESB like domain containing 2	ENSMUSG00000044792	1.6245	0.000844596	9	0	540.433	339.833	1.83754	0.00524	9	0	350.067	256.367	1
1436508_at	NM_175403	2410014A08RIK	RIKEN cDNA 2410014A08 gene	ENSMUSG00000048578	1.6245	0.000506541	9	0	438.167	252.267	1.82344	0.0054141	7	0	233.367	146.5	1
1456609_at	AY523601	1810006K23RIK	RIKEN cDNA 1810006K23 gene	---	1.6245	0.00029241	9	0	1993.77	1223.47	2.2974	0.00125598	9	0	1590.87	885.533	1
1451302_at	NM_026787	1110012L19RIK	RIKEN cDNA 1110012L19 gene	ENSMUSG00000045237	1.61204	0.00679829	9	0	198.733	121.8	1.68828	0.000115376	9	0	229.567	142.367	1
1418046_at	NM_008671	NAP1L2	nucleosome assembly protein 1-like 2	---	1.61204	0.00502908	9	0	360.933	228.8	1.79557	0.000474598	8	0	377.333	253.533	1
1452439_s_at	NM_011358	SFRS2	splicing factor, arginine/serine-rich 2 (SC-35)	ENSMUSG00000034120	1.61204	0.00283025	9	0	499.5	311.1	1.90968	6.50386e-05	9	0	1200.43	851.9	1
1431429_a_at	NM_007487	ARL4	ADP-ribosylation factor-like 4	ENSMUSG00000047446	1.61204	0.000172699	9	0	344.733	217.067	1.72774	0.00533606	9	0	645.6	466.233	1
1418301_at	NM_016851	IRF6	interferon regulatory factor 6	ENSMUSG00000026638	1.61204	6.79609e-05	9	0	328.667	182.233	1.56314	0.00980644	9	0	199.8	148.033	1
1424734_at	AF169826,BC042449	RASGRF1	RAS protein-specific guanine nucleotide-releasing factor 1	ENSMUSG00000032356	1.61204	0.0157917	9	0	331.867	232.2	1.6245	0.451751	9	0	334.467	294.8	1
1435787_at	BC060120	PPM1L	protein phosphatase 1 (formerly 2C)-like	ENSMUSG00000027784	1.59967	0.0293195	9	0	217.5	135.333	2.17682	0.0470926	8	0	170.733	132.3	1
1425241_a_at	BC019601,BC053391	WSB1	WD repeat and SOCS box-containing 1	ENSMUSG00000017677	1.59967	0.0236473	9	0	152.833	97.9	2.07852	0.0442137	8	0	271.9	154.633	1
1451622_at	NM_026719	0910001K20RIK	RIKEN cDNA 0910001K20 gene	ENSMUSG00000026139	1.59967	0.0073147	9	0	391.067	261.867	2	0.00733397	9	0	462.5	247.733	1
1452046_a_at	NM_013636	PPP1CC	protein phosphatase 1, catalytic subunit, gamma isoform	ENSMUSG00000004455	1.59967	0.00710408	9	0	930.7	571.367	3.19935	1.17152e-05	9	0	1704.7	701.467	1
1416459_at	NM_007477	ARF2	ADP-ribosylation factor 2	ENSMUSG00000062421	1.59967	0.00642309	9	0	198.067	134.5	1.7818	0.00234431	9	0	274.933	188.4	1
1417723_at	AK003982,AK197296	UBE2J1	ubiquitin-conjugating enzyme E2, J1	ENSMUSG00000028277	1.59967	0.00590589	9	0	716.533	441.233	2.72158	0.00682898	9	0	577.367	331.833	1
1425784_a_at	NM_019498	OLFM1	olfactomedin 1	ENSMUSG00000026833	1.59967	0.00506347	9	0	741.5	448.9	2.24492	0.00351753	8	0	423.233	326.867	1
1428592_s_at	NM_027554	USP38	ubiquitin specific protease 38	ENSMUSG00000038250	1.59967	0.00420342	9	0	149.233	95.3333	3.15044	0.0281221	9	0	193.867	115.6	1
1434773_a_at	NM_011400	SLC2A1	solute carrier family 2 (facilitated glucose transporter), member 1	ENSMUSG00000028645	1.59967	0.00342106	9	0	1097.43	695.4	1.68828	0.0103804	9	0	360.633	260.567	1
1448287_at	NM_009087	RPO1-3	RNA polymerase 1-3	ENSMUSG00000062554 /// ENSMUSG00000029642	1.59967	0.00282214	9	0	1457.17	872.433	1.92445	0.0304294	9	0	1091	778.033	1
1433864_at	NM_172814	LRP12	low density lipoprotein-related protein 12	ENSMUSG00000022305	1.59967	0.00220383	9	0	390.967	232.167	3.03143	0.000692409	9	0	416.733	181.333	1
1427955_a_at	NM_026794	DEB1	differentially expressed in B16F10 1	ENSMUSG00000032526	1.59967	0.00139154	9	0	1110.7	682.367	1.7411	0.0014951	9	0	876	622.333	1
1415696_at	NM_009120	SARA1	SAR1a gene homolog 1 (S. cerevisiae)	ENSMUSG00000020088	1.59967	0.000358542	9	0	1271.47	779.7	1.88049	0.00245994	9	0	1029.13	676.633	1
1415739_at	NM_133693	3100004P22RIK	RIKEN cDNA 3100004P22 gene	ENSMUSG00000036733	1.5874	0.00982558	9	0	801.4	498.3	2.76383	0.000921569	9	0	1200.07	694.233	1
1415866_at	AK088034,AK047476,AK047292,AK028912	AW538196	expressed sequence AW538196	ENSMUSG00000030533	1.5874	0.00652949	9	0	173.667	102.267	2.65942	0.00195042	9	0	330	170.033	1
1448772_at	NM_019668	UBE2A	ubiquitin-conjugating enzyme E2A, RAD6 homolog (S. cerevisiae)	ENSMUSG00000016308	1.5874	0.00429748	9	0	957.6	617.333	1.86607	0.0181839	9	0	628.7	488.067	1
1454930_at	NM_173038	E130107N23RIK	RIKEN cDNA E130107N23 gene	ENSMUSG00000037287	1.5874	0.00321691	9	0	227.167	146.567	2.42465	0.000392089	9	0	496.1	281.967	1
1433473_x_at	NM_027194	2410018G23RIK	RIKEN cDNA 2410018G23 gene	ENSMUSG00000031556	1.5874	0.00258681	9	0	424.167	246.7	1.92445	0.00906051	9	0	363.467	272.7	1
1455389_s_at	AK075904	CHRAC1	RIKEN cDNA 2310051F07 gene	---	1.5874	0.00201	9	0	348.567	228.633	1.85175	0.0397192	8	0	329.267	238.6	1
1420817_at	NM_018871	YWHAG	3-monooxgenase/tryptophan 5-monooxgenase activation protein, gamma polypeptide	ENSMUSG00000051391	1.5874	0.000681619	9	0	1152.47	743.533	1.98466	0.000259732	9	0	744.867	459.567	1
1422483_a_at	NM_007808	CYCS	cytochrome c, somatic	ENSMUSG00000058927 /// ENSMUSG00000063694	1.5874	0.000497299	9	0	3951.17	2500.17	1.59967	0.00668296	7	0	2349.43	2002.2	1
1433839_at	BC030041	AI875199	expressed sequence AI875199	ENSMUSG00000018995	1.5874	3.09173e-05	9	0	309.733	193.333	2.93947	0.00123419	9	0	594.7	195.033	1
1454860_x_at	BC053379,BC024378,U83628,BC058116	DAD1	defender against cell death 1	ENSMUSG00000022174	1.57522	0.0104163	9	0	1357.23	818.267	1.79557	0.450205	7	0	801.2	754.467	1
1450007_at	NM_019769	1500003O03RIK	RIKEN cDNA 1500003O03 gene	ENSMUSG00000014077	1.57522	0.00868968	9	0	396.067	255.6	2.82843	0.00222499	9	0	367.767	182.333	1
1416235_at	NM_133807	AA959742	expressed sequence AA959742	ENSMUSG00000020869	1.57522	0.0064739	9	0	954.967	613.1	1.49255	0.00107035	8	0	645.433	496.9	1
1426767_at	BC009168,BC025468,BC043315,AK129465	3230401M21RIK	RIKEN cDNA 3230401M21 gene	---	1.57522	0.00381452	9	0	452.3	283.6	1.83754	9.13465e-05	9	0	817.1	547.633	1
1423307_s_at	NM_009444,NM_009443	TGOLN1	trans-golgi network protein /// trans-golgi network protein 2	ENSMUSG00000056429	1.57522	0.00159206	9	0	702.367	435.567	2.07852	0.00109971	9	0	507.8	326.733	1
1416034_at	X53825,BC075622,M58661	CD24A	CD24a antigen	ENSMUSG00000047139	1.57522	0.000771492	9	0	2433.07	1525.6	1.80946	0.00757352	9	0	1292.03	979.8	1
1417943_at	NM_010317	GNG4	guanine nucleotide binding protein (G protein), gamma 4 subunit	ENSMUSG00000021303	1.57522	0.000769622	9	0	486.2	302	2.07852	0.00123328	9	0	567.3	373.333	1
1450149_a_at	NM_013636	PPP1CC	protein phosphatase 1, catalytic subunit, gamma isoform	ENSMUSG00000004455	1.57522	0.000643163	9	0	4490.6	2811.37	2.48133	0.00703574	9	0	5268.37	3193.27	1
1426757_at	BC016662,BC049119	AMPD2	adenosine monophosphate deaminase 2 (isoform L)	ENSMUSG00000027889	1.57522	0.000147336	9	0	528.1	322.6	2.14355	0.00436057	9	0	610.1	392.133	1
1459835_s_at	NM_008298	DNAJA1	DnaJ (Hsp40) homolog, subfamily A, member 1	ENSMUSG00000028410	1.56314	0.0377869	8	0	708.2	471.7	1.57522	0.137844	9	0	416.467	352.967	1
1447830_s_at	NM_009061	RGS2	regulator of G-protein signaling 2	ENSMUSG00000026360	1.56314	0.00693994	9	0	282.1	171.633	3.53625	2.48507e-05	9	0	719	300.367	1
1429555_at	NM_171826	1110019C08RIK	RIKEN cDNA 1110019C08 gene	ENSMUSG00000022744	1.56314	0.00238494	9	0	608.667	385.067	1.67533	0.00291047	8	0	481.9	360.433	1
1423651_at	NM_026921	HBLD2	HESB like domain containing 2	ENSMUSG00000044792	1.56314	0.00150791	9	0	1064.7	684.633	1.7818	0.00366769	9	0	673.5	451	1
1448707_at	NM_025444	TAF13	TAF13 RNA polymerase II, TATA box binding protein (TBP)-associated factor	ENSMUSG00000058073 /// ENSMUSG00000048100	1.56314	0.000365164	9	0	252.567	179.233	2.55896	0.00422036	9	0	427.633	198.7	1
1416156_at	AK035184	VCL	---	---	1.56314	0.00029271	9	0	485.067	297.4	1.4811	0.000245441	9	0	590.1	450.2	1
1436117_at	AK036000	A830010M20RIK	RIKEN cDNA A830010M20 gene	---	1.56314	0.00028047	9	0	460.1	282.633	2.38759	0.00075069	9	0	1023.37	585.633	1
1426922_s_at	NM_010472	HRB	HIV-1 Rev binding protein	ENSMUSG00000026159	1.55114	0.0179295	9	0	350.833	220.267	2.9851	0.0455431	9	0	522.333	251.833	1
1447669_s_at	NM_010317	GNG4	guanine nucleotide binding protein (G protein), gamma 4 subunit	ENSMUSG00000021303	1.55114	0.012964	9	0	1585.63	1065.57	2.14355	0.00296247	9	0	1894.43	1138.43	1
1447909_s_at	NM_019979	SELK	selenoprotein K	ENSMUSG00000042682	1.55114	0.00818865	9	0	4059.9	2581.87	2.50051	0.000478425	9	0	2433.27	1274.97	1
1455437_at	BC082313,AK129257,BC063268	BC033915	cDNA sequence BC033915	---	1.55114	0.00566384	9	0	582.3	364.367	1.89503	0.0263801	9	0	1359.97	856.033	1
1436826_at	AK018618	B130008E12RIK	RIKEN cDNA B130008E12 gene	---	1.55114	0.00488664	9	0	451.9	281.533	1.70133	0.152101	7	0	521.267	448.067	1
1416366_at	NM_024220	NDUFC2	---	---	1.55114	0.00473425	9	0	4135.57	2687.67	1.86607	0.0280604	9	0	2867.13	2341.77	1
1421606_a_at	NM_013873	SULT4A1	sulfotransferase family 4A, member 1	ENSMUSG00000018865	1.55114	0.00376473	8	0	172.133	102.333	3.7035	0.000152952	9	0	349.7	146.6	1
1420808_at	NM_019744	NCOA4	nuclear receptor coactivator 4	ENSMUSG00000056234	1.55114	0.0031252	9	0	788.733	515.367	2.11078	2.61631e-05	9	0	667.567	417.167	1
1425148_a_at	NM_026998	SNX6	sorting nexin 6	ENSMUSG00000005656	1.55114	0.000995729	9	0	360.767	226.767	1.4811	0.00568545	9	0	520.7	398.1	1
1420617_at	BC079599,AK173229	CPEB4	cytoplasmic polyadenylation element binding protein 4	---	1.55114	0.000947937	9	0	652.133	413.8	2.33306	0.000100073	9	0	607.167	347.633	1
1420980_at	BC060157	PAK1	P21 (CDKN1A)-activated kinase 1	ENSMUSG00000030774	1.53924	0.0177161	7	0	135.833	72.5667	5.87894	0.00176708	9	0	381.667	91.4	1
1416028_a_at	NM_008258	HN1	hematological and neurological expressed sequence 1	ENSMUSG00000020737	1.53924	0.0113908	9	0	493.4	329.067	1.83754	0.0239001	8	0	358.3	273.2	1
1450985_a_at	NM_011597	TJP2	tight junction protein 2	ENSMUSG00000024812	1.53924	0.0101595	7	0	246.6	161.433	2.03105	0.00715055	7	0	424.9	241.3	1
1438663_at	BC050871	1810043M20RIK	RIKEN cDNA 1810043M20 gene	---	1.53924	0.00641959	9	0	577.933	377.667	2.03105	0.00317682	9	0	828.067	582.667	1
1448182_a_at	X53825,BC075622,M58661	CD24A	CD24a antigen	ENSMUSG00000047139	1.53924	0.00247043	9	0	4502.5	2981.2	1.61204	0.0797692	7	0	2396.03	2105.6	1
1460244_at	NM_133995	UPB1	ureidopropionase, beta	ENSMUSG00000033427	1.53924	0.00225511	9	0	959.233	624.967	3.32495	4.3324e-05	9	0	1633.9	756.167	1
1423474_at	D10061,L20632	TOP1	topoisomerase (DNA) I	ENSMUSG00000016934	1.53924	0.00197761	9	0	626.8	399.567	2.27977	0.00441995	9	0	711.733	506.333	1
1418520_at	NM_009444,NM_009443	TGOLN1	trans-golgi network protein	ENSMUSG00000056429	1.53924	0.00080794	9	0	406.933	278.8	3.29944	0.00277304	9	0	300.733	174.733	1
1423622_a_at	NM_019937	CCNL1	cyclin L1	ENSMUSG00000027829	1.53924	0.0001304	9	0	301	193.933	3.37656	4.1846e-05	9	0	1538.6	665.033	1
1460179_at	NM_008298	DNAJA1	DnaJ (Hsp40) homolog, subfamily A, member 1	ENSMUSG00000028410	1.53924	9.15674e-06	9	0	1059.03	707.867	1.50409	0.0333663	9	0	710.433	549.9	1
1452158_at	X54327,BC040802,BC003226	EPRS	glutamyl-prolyl-tRNA synthetase	---	1.52744	0.0157408	8	0	1163.67	705.6	5.23754	0.000680984	9	0	1811.97	453.167	1
1422993_s_at	AJ252140,AJ252141,U89876	THOC4|REFBP2	THO complex 4	ENSMUSG00000025134	1.52744	0.0156317	9	0	690.367	487.767	2	0.00426942	9	0	786.467	673.4	1
1433934_at	AK090341	SEC24A	SEC24 related gene family, member A (S. cerevisiae)	ENSMUSG00000036391	1.52744	0.0143343	9	0	330.033	212.2	1.86607	0.0149468	9	0	287.2	208.967	1
1418823_at	NM_007481	ARF6	ADP-ribosylation factor 6	ENSMUSG00000044147	1.52744	0.00940446	9	0	595.1	388.133	1.90968	8.55385e-05	9	0	552.433	384.233	1
1439235_x_at	NM_027194	2410018G23RIK	RIKEN cDNA 2410018G23 gene	ENSMUSG00000031556	1.52744	0.00802793	9	0	579.333	387.467	1.88049	0.0110742	9	0	543.567	363.3	1
1439466_s_at	NM_001008705	C77604	expressed sequence C77604	---	1.52744	0.00621489	9	0	1523.57	993	1.75456	0.00975562	9	0	1436.27	1108.27	1
1416458_at	NM_007477	ARF2	ADP-ribosylation factor 2	ENSMUSG00000062421	1.52744	0.0061027	9	0	279.767	188.567	1.80946	0.0235938	9	0	393.3	309.4	1
1441818_at	None	None	Similar to otoferlin isoform a	---	1.52744	0.00581689	9	0	349.1	234.933	2.17682	0.0125879	9	0	717.4	472.3	1
1417110_at	NM_008548	MAN1A	mannosidase 1, alpha	ENSMUSG00000003746	1.52744	0.00448033	9	0	1140.9	722.267	1.7818	0.0132489	9	0	557.633	406.533	1
1433986_at	BC066054	BC024659	cDNA sequence BC024659	---	1.52744	0.00396537	9	0	238	152.467	1.63706	0.00815339	9	0	207.9	149.867	1
1455912_x_at	NM_133952	AW538196	---	---	1.52744	0.00270973	9	0	247.4	148.6	3.90864	0.000313551	9	0	504.467	251.4	1
1418822_a_at	NM_007481	ARF6	ADP-ribosylation factor 6	ENSMUSG00000044147	1.52744	0.00132718	9	0	1173.07	797.2	1.90968	6.1622e-05	9	0	1173.17	768.233	1
1450740_a_at	NM_007896	MAPRE1	microtubule-associated protein, RP/EB family, member 1	ENSMUSG00000027479	1.52744	9.35289e-05	9	0	1346.33	886.8	1.85175	0.00234614	9	0	959.133	673.633	1
1451134_a_at	NM_027194	2410018G23RIK	RIKEN cDNA 2410018G23 gene	ENSMUSG00000031556	1.52744	5.50872e-05	9	0	618.067	406.667	1.98466	0.00447798	9	0	643.433	414.4	1
1416150_a_at	NM_013663	SFRS3	splicing factor, arginine/serine-rich 3 (SRp20)	ENSMUSG00000045786	1.51572	0.0178626	9	0	2288.73	1533.53	2.03105	0.00850389	9	0	2644.37	1950.37	1
1438264_a_at	NM_009418	TPP2	tripeptidyl peptidase II	ENSMUSG00000041763	1.51572	0.00707038	9	0	291.267	192.7	1.46973	0.0199919	8	0	314.833	255.767	1
1428869_at	AK129040	NOLC1	Nucleolar and coiled-body phosphoprotein 1	ENSMUSG00000015176	1.51572	0.00618464	8	0	424.2	262.333	2.48133	0.0073054	9	0	655.433	404.367	1
1433611_s_at	BC006861	C77604	---	---	1.51572	0.00511291	9	0	1835.03	1223.5	1.90968	0.00185728	9	0	1887.57	1371.27	1
1423042_at	BC067210,BC083059,U42386	DDX3X	fibroblast growth factor inducible 14	---	1.51572	0.000420507	9	0	2890.1	1952.5	1.93933	0.0018563	9	0	2464.87	1827.83	1
1452591_a_at	NM_029354	2410018G20RIK	RIKEN cDNA 2410018G20 gene	ENSMUSG00000022671	1.50409	0.0209753	9	0	296.967	194.5	1.76813	0.005337	8	0	327.533	217.533	1
1433714_at	NM_013873	SULT4A1	sulfotransferase family 4A, member 1	ENSMUSG00000018865	1.50409	0.0189771	9	0	190.333	123.8	2.46229	0.00238625	9	0	432.6	192.967	1
1422818_at	NM_017464	NEDD9	neural precursor cell expressed, developmentally down-regulated gene 9	ENSMUSG00000021365	1.50409	0.0152038	9	0	262.9	174.067	2.7007	0.000143931	9	0	584.5	261.333	1
1460641_a_at	NM_133693	3100004P22RIK	RIKEN cDNA 3100004P22 gene	ENSMUSG00000036733	1.50409	0.0137217	7	0	254.367	169.667	1.68828	0.00460055	9	0	394	234.033	1
1452180_at	NM_172303	PHF17	PHD finger protein 17	ENSMUSG00000025764	1.50409	0.0134984	9	0	347.367	242.2	2.40605	0.0131079	9	0	430.967	309.033	1
1416755_at	NM_018808	DNAJB1	DnaJ (Hsp40) homolog, subfamily B, member 1	ENSMUSG00000005483	1.50409	0.00737471	9	0	826.3	516.833	1.82344	0.000137337	9	0	608.567	434.1	1
1420809_a_at	NM_019769	1500003O03RIK	RIKEN cDNA 1500003O03 gene	ENSMUSG00000014077	1.50409	0.00403363	9	0	368.4	234.467	2.3511	0.020236	9	0	300.367	156.8	1
1456482_at	NM_181585	PIK3R3	phosphatidylinositol 3 kinase, regulatory subunit, polypeptide 3 (p55)	ENSMUSG00000028698	1.50409	0.00316388	9	0	186.2	126.2	1.80946	0.00182215	9	0	266.567	192.833	1
1451979_at	U76425,U76426,BC004642,BC010202	KRAS2	Kirsten rat sarcoma oncogene 2, expressed	ENSMUSG00000030265	1.50409	0.00272912	9	0	976.6	640.633	1.95432	0.0240491	9	0	1638.83	1113.43	1
1425580_a_at	NM_181414	PIK3C3	phosphoinositide-3-kinase, class 3	ENSMUSG00000033628	1.50409	0.00198732	9	0	247.3	165.5	1.68828	0.000297789	9	0	318.033	237.433	1
1451053_a_at	NM_148922	MDM1	transformed mouse 3T3 cell double minute 1	ENSMUSG00000020212	1.50409	0.00145966	9	0	208.067	140.067	3.56359	0.000125833	9	0	631.167	262.833	1
1418506_a_at	BC086783,BC081454,U51679,U20611	PRDX2	peroxiredoxin 2	ENSMUSG00000005161	1.50409	0.00128431	9	0	1838.97	1304.07	2.07852	0.00437083	9	0	1515.9	1003.97	1
1427305_at	NM_011081	PIGA	phosphatidylinositol glycan, class A	ENSMUSG00000031381	1.50409	0.00101624	9	0	333.8	213	1.7818	0.00484287	9	0	400.367	267.8	1
1460239_at	NM_025359	TM4SF13	transmembrane 4 superfamily member 13	ENSMUSG00000020577	1.50409	0.000561124	9	0	3554.67	2459.43	1.90968	0.00132856	9	0	2431.13	1724	1
1424206_at	NM_053124	SMARCA5	SWI/SNF related, matrix associated, actin dependent regulator of chromatin, subfamily a, member 5	ENSMUSG00000031715	1.50409	0.000325485	9	0	1621.93	1057.47	3.56359	4.11232e-05	9	0	2749.6	1166.17	1
1460392_a_at	NM_175009	1810057B09RIK	RIKEN cDNA 1810057B09 gene	ENSMUSG00000022338	1.50409	0.000295867	9	0	507.6	336.2	1.80946	0.0235859	8	0	494.067	391.433	1
1417972_s_at	NM_026398	POP5	processing of precursor 5, ribonuclease P/MRP family (S. cerevisiae)	ENSMUSG00000060152	1.50409	0.000244086	9	0	990.067	646.467	1.70133	0.000405599	9	0	874.867	635.7	1
1425671_at	BC064041,AF093257	HOMER1	---	---	9.26063	0.0119495	7	0	32.3667	3.7	2.91692	0.0515209	5	0	72.9667	6	2
1417455_at	NM_009368	TGFB3	transforming growth factor, beta 3	ENSMUSG00000021253	7.93862	0.00275008	9	0	176.5	21.5	3.03143	0.000828933	6	0	159.533	27.9667	2
1420408_a_at	NM_021042,NM_011511,NM_021043,NM_021041	ABCC9	ATP-binding cassette, sub-family C (CFTR/MRP), member 9	ENSMUSG00000030249	7.81728	0.0483947	7	0	30.4333	3.5	3.03143	0.0280619	3	0	24.3667	1.3	2
1428223_at	NM_029662	1700018O18RIK	RIKEN cDNA 1700018O18 gene	---	7.75731	0.00143194	9	0	112.033	13.1667	2.21061	0.00126967	3	0	57.8	13.3333	2
1424271_at	None	None	double cortin and calcium/calmodulin-dependent protein kinase-like 1	ENSMUSG00000027797	6.91097	3.16451e-05	9	0	69.9667	9.7	3.61891	0.00221588	6	0	130.867	30.5	2
1436791_at	AK078764,AK036824,AK031512,AK031597	WNT5A	wingless-related MMTV integration site 5A	ENSMUSG00000021994	5.23754	0.00258414	9	0	179.5	36.0667	1.90968	0.0180599	3	0	106.4	59.3333	2
1448818_at	NM_009524	WNT5A	wingless-related MMTV integration site 5A	ENSMUSG00000021994	5.11791	0.00442722	9	0	156.9	25.9667	1.1487	0.00814204	4	0	93.7333	60.4	2
1424737_at	NM_009381	THRSP	thyroid hormone responsive SPOT14 homolog (Rattus)	ENSMUSG00000035686	4.96265	0.00139362	9	0	71.7667	13.8667	2.46229	0.00110128	6	0	124.7	53.5333	2
1430826_s_at	NM_133219	GCNT2	glucosaminyl (N-acetyl) transferase 2, I-branching enzyme	ENSMUSG00000021360	4.42122	0.00144146	9	0	70.2667	15.4667	3.22408	0.00253627	6	0	100.1	19.6333	2
1435896_at	AK089259	SFXN2	sideroflexin 2	ENSMUSG00000025036	4.35364	0.000973053	9	0	302.167	75.2667	1.21233	0.0094891	6	0	193.667	135.067	2
1449853_at	NM_053196	SFXN2	sideroflexin 2	ENSMUSG00000025036	4.2542	0.00415464	8	0	104.867	25.1	1.38191	0.0955734	2	0	79.1333	53.1667	2
1450863_a_at	NM_019978	DCAMKL1	double cortin and calcium/calmodulin-dependent protein kinase-like 1	ENSMUSG00000027797	4.18918	0.000336409	9	0	370.933	92.0667	2.07852	0.000607888	6	0	226.9	112.3	2
1437673_at	None	None	Transcribed locus	---	3.87865	0.0388846	8	0	26.4333	6.03333	1.61204	0.127277	1	0	25.2667	14.9	2
1424932_at	NM_207655	EGFR	epidermal growth factor receptor	ENSMUSG00000020122	3.59115	0.00997082	9	0	156.933	48.0333	2.80673	5.00501e-05	6	0	197.733	78.1667	2
1456981_at	NM_172476	TMC7	transmembrane channel-like gene family 7	ENSMUSG00000042246	3.59115	0.00124279	9	0	505.233	132.1	1.25992	0.000169208	6	0	370.833	214.3	2
1415806_at	J03520,BC057967,BC061508,BC011256	PLAT	---	---	3.59115	0.000110347	9	0	281.5	74.7333	1.50409	0.0131741	3	0	179.267	103.7	2
1426734_at	NM_177632	BC022623	cDNA sequence BC022623	ENSMUSG00000046546	3.45549	0.00363427	9	0	141	42.5	1.08006	0.297216	0	0	86.8333	72.6667	2
1435062_at	AK129457	1500001A10RIK	---	---	3.42898	0.00158264	9	0	120.867	29.1667	1.86607	0.000743616	6	0	211.6	60.9	2
1435940_at	None	None	Double cortin and calcium/calmodulin-dependent protein kinase-like 1	ENSMUSG00000027797	3.42898	6.41787e-06	9	0	189.9	52.3667	2.53932	0.0303678	6	0	165.033	86.7	2
1436544_at	NM_153389	ATP10D	ATPase, Class V, type 10D	---	3.40267	0.011876	9	0	77.2	21.9	1.06355	0.00215001	0	0	75.6333	56.3667	2
1423104_at	BC034138,AK052241	IRS1	insulin receptor substrate 1	ENSMUSG00000055980	3.40267	0.00130321	9	0	1032.4	284.733	1.55114	0.0152045	6	0	583.733	478.733	2
1437486_at	NM_181444	RAI3	retinoic acid induced 3	ENSMUSG00000046733	3.27413	0.00159974	9	0	167.267	59.2667	1.96943	0.00488181	6	0	111.767	62.5333	2
1448601_s_at	AF308572,X59251,X14759,BC016426	MSX1	homeo box, msh-like 1	ENSMUSG00000048450	3.27413	0.00104143	9	0	252.9	93.1333	1.95432	0.0043236	6	0	277.8	110.8	2
1435888_at	BC030681	9030024J15RIK	RIKEN cDNA 9030024J15 gene	---	3.22408	0.00194501	9	0	130.833	39.8	2.42465	0.000228648	6	0	223.233	78.9333	2
1433595_at	AK049462	SLC35D1	Solute carrier family 35 (UDP-glucuronic acid/UDP-N-acetylgalactosamine dual transporter), member D1	ENSMUSG00000028521	3.1748	0.00338925	9	0	125.1	42.6	1.89503	0.0255401	4	0	118.6	61	2
1455947_at	NM_177597	9630025C22	---	---	3.1748	0.000191029	9	0	54.0333	17.1	2.63902	0.00108081	6	0	87.0667	42.6333	2
1424759_at	BC017528	ARRDC4	arrestin domain containing 4	ENSMUSG00000042659	3.15044	0.00223261	8	0	261.233	84.9667	2.65942	0.00668107	3	0	272.933	78.0667	2
1455991_at	NM_173763	CCBL2	cysteine conjugate-beta lyase 2	ENSMUSG00000040213	3.07849	0.0143335	9	0	221.1	73.7	1.57522	0.000140892	6	0	231.367	99.7333	2
1426036_a_at	NM_011054	PDE1C	phosphodiesterase 1C	ENSMUSG00000004347	3.05487	3.84766e-05	9	0	182.533	53.9333	1.71449	0.139041	6	0	123.767	81.4667	2
1439837_at	AK034426,AK011414	TNRC15	trinucleotide repeat containing 15	ENSMUSG00000048000	3.00818	0.00147706	9	0	166.667	53.4333	2.38759	0.00823455	5	0	198.8	118.067	2
1423721_at	NM_024427	TPM1	tropomyosin 1, alpha	ENSMUSG00000032366	2.9851	2.48839e-06	9	0	214.033	77	1.93933	0.00170222	6	0	184.7	112.633	2
1429643_a_at	NM_011054	PDE1C	phosphodiesterase 1C	ENSMUSG00000004347	2.93947	0.0110974	9	0	158.4	50.9667	1.93933	0.000142421	6	0	120.833	65.7333	2
1428562_at	AK008813,AK018628	2210403K04RIK	RIKEN cDNA 2210403K04 gene	---	2.85029	0.0124073	9	0	96.5667	37.2	2.57874	0.0139804	6	0	79.6333	41.3667	2
1422452_at	AB041583,AJ250687	BAG3	Bcl2-associated athanogene 3	ENSMUSG00000030847	2.82843	0.0121669	9	0	231.967	84.3	2.07852	0.00364825	6	0	260.333	118.067	2
1422054_a_at	U14655,BC049934,U36203,U10530	SKIL	SKI-like	ENSMUSG00000027660	2.82843	0.00831295	9	0	96.2	38.4333	3.56359	0.000941979	6	0	112.967	35.8333	2
1419390_at	AY360383	PDE10A	Phosphodiesterase 10A	ENSMUSG00000023868	2.78519	0.00475824	7	0	40.5	14.0667	2.2277	0.00667643	5	0	81.9	23.0667	2
1428301_at	NM_025940	2610042L04RIK	RIKEN cDNA 2610042L04 gene	ENSMUSG00000061031 /// ENSMUSG00000060156	2.74262	0.0032838	9	0	2652.67	927.4	1.27948	0.711553	3	0	1830.37	1753.07	2
1438682_at	AK049798	PIK3R1	phosphatidylinositol 3-kinase, regulatory subunit, polypeptide 1 (p85 alpha)	ENSMUSG00000041417	2.67998	0.00106587	9	0	805.967	339.933	2.46229	0.00191591	6	0	692.633	392.733	2
1418173_at	NM_133730	4631426H08RIK	RIKEN cDNA 4631426H08 gene	ENSMUSG00000035831	2.67998	0.000259516	7	0	140.633	52.4333	3.24901	2.23588e-05	6	0	310.633	101.9	2
1453590_at	NM_029466	ARL8	ADP-ribosylation factor-like 8	ENSMUSG00000017418	2.63902	0.0216749	8	0	57.9667	18.2667	1.2217	0.0116783	3	0	48.8667	17.7	2
1457472_at	AK034426	TNRC15	trinucleotide repeat containing 15	ENSMUSG00000048000	2.63902	0.00329008	9	0	66.9667	27.0333	1.68828	0.0193783	4	0	104.5	70.9667	2
1415834_at	NM_026268	DUSP6	dual specificity phosphatase 6	ENSMUSG00000019960	2.59868	0.00109547	9	0	391.333	154.2	-1.1053	0.048873	0	3	264.167	395.8	2
1451530_at	NM_207655	EGFR	epidermal growth factor receptor	ENSMUSG00000020122	2.57874	0.0262574	9	0	89.6	35.1	1.4811	0.00347415	5	0	111.7	42.9667	2
1429310_at	AK028252,AK031464,AK017456	FLRT3	fibronectin leucine rich transmembrane protein 3	ENSMUSG00000051379	2.57874	0.0251977	9	0	98.1333	37.9	-1.90968	0.00106126	0	5	56.2667	134.033	2
1452731_x_at	NM_025940,NM_175393	2610042L04RIK|4930555G01RIK	RIKEN cDNA 2610042L04 gene	ENSMUSG00000061031 /// ENSMUSG00000060156	2.55896	0.00162488	9	0	1799.43	608.167	1.25992	0.972088	3	0	1243.87	1239.43	2
1435399_at	AK075917	2310068J10RIK	RIKEN cDNA 2310068J10 gene	---	2.55896	0.000647105	8	0	45.3333	15.7	1.04729	0.460844	0	0	60.5	66.2	2
1417133_at	NM_008885	PMP22	peripheral myelin protein	ENSMUSG00000018217	2.53932	0.014419	8	0	111.767	36.3333	1.18464	0.000153778	2	0	74.7667	29.9667	2
1455166_at	None	None	ADP-ribosylation factor-like 8	ENSMUSG00000017418	2.53932	0.00382134	9	0	382.8	148.333	2.21061	0.000178186	6	0	357.033	126.733	2
1437397_at	NM_178921	AI987712	expressed sequence AI987712	---	2.53932	8.97084e-05	9	0	276.933	106.267	1.1487	0.340095	0	0	187.567	196.2	2
1445027_at	AK051090	D030068L24RIK	RIKEN cDNA D030068L24 gene	---	2.51984	0.02543	9	0	170.867	72.5667	1.72774	0.00271718	6	0	132.067	52.3	2
1436415_at	None	None	Transcribed locus	---	2.51984	0.0114055	7	0	71.4667	27.2333	1.55114	0.00255289	6	0	142.067	79.1	2
1429824_at	NM_029247	4930550C14RIK	RIKEN cDNA 4930550C14 gene	ENSMUSG00000005131	2.48133	0.0166666	9	0	49.4667	17.6	2.27977	0.232718	0	0	59.4667	53.4667	2
1451737_at	NM_011085	PIK3R1	phosphatidylinositol 3-kinase, regulatory subunit, polypeptide 1 (p85 alpha)	ENSMUSG00000041417	2.48133	0.00146365	9	0	200.233	80.2333	1.25992	0.000192873	5	0	156.333	71.2333	2
1450533_a_at	NM_009538	PLAGL1	pleiomorphic adenoma gene-like 1	ENSMUSG00000019817	2.4434	0.00887235	9	0	164.867	51.6667	2.85029	0.000172154	6	0	138.033	53.6333	2
1418847_at	NM_009705	ARG2	arginase type II	ENSMUSG00000021125	2.4434	0.00860562	9	0	46.4	20.2333	1.31951	0.0208182	5	0	67.0667	34.4667	2
1436368_at	AK036743	SLC16A10	solute carrier family 16 (monocarboxylic acid transporters), member 10	ENSMUSG00000019838	2.4434	0.00258657	9	0	211.7	84.3	2.31516	0.00992827	6	0	219.033	94	2
1441102_at	AK083198,AK087749	AI987712|PRLR	expressed sequence AI987712	---	2.4434	0.00148809	9	0	134.433	58.7667	-1.02337	0.324834	0	0	98.2667	101.533	2
1459911_at	AK051090	D030068L24RIK	RIKEN cDNA D030068L24 gene	---	2.4434	0.000861651	9	0	177.233	74.6333	2.24492	0.000205739	6	0	158.033	63.1667	2
1443859_at	AK122577	RSBN1	---	---	2.42465	0.0186194	9	0	140.733	71.0667	1.76813	0.014242	5	0	117.3	57.0333	2
1448997_at	NM_011180	PSCD1	pleckstrin homology, Sec7 and coiled-coil domains 1	ENSMUSG00000017132	2.42465	0.00964071	9	0	144.367	70.3667	1.98466	0.00015624	4	0	185.267	94.1667	2
1459941_at	AK034888,AK043072	4933402J24RIK	RIKEN cDNA 4933402J24 gene	---	2.42465	0.00524233	9	0	165.033	60.2333	1.5874	0.0550444	4	0	154.967	106.733	2
1422063_a_at	NM_175933,NM_008995	PEX5	peroxisome biogenesis factor 5	ENSMUSG00000005069	2.42465	0.0013491	9	0	202.033	85.4	1.98466	0.00111715	6	0	243.867	119	2
1448647_at	NM_008549	MAN2A1	mannosidase 2, alpha 1	ENSMUSG00000024085	2.40605	0.00548885	9	0	254.4	116.167	1.6245	0.0100753	6	0	204.467	136.867	2
1425853_s_at	NM_011169	PRLR	prolactin receptor	ENSMUSG00000005268	2.40605	0.000584718	9	0	264.6	108.267	1	0.855871	0	0	178.3	181.467	2
1429170_a_at	NM_008636	MTF1	metal response element binding transcription factor 1	ENSMUSG00000028890	2.38759	0.00428638	9	0	119.8	51.9333	1.75456	0.00469096	3	0	115.6	65.1667	2
1417127_at	NM_010835	MSX1	homeo box, msh-like 1	ENSMUSG00000048450	2.3511	0.00845786	8	0	67.7667	19.8667	1.35035	0.0167776	4	0	76.4667	23.3667	2
1426770_at	NM_175933	PEX5	peroxisome biogenesis factor 5	ENSMUSG00000005069	2.3511	0.00015182	9	0	278.6	112.767	2	0.000272898	6	0	324.467	151.533	2
1423979_a_at	NM_181328	SLC25A29	solute carrier family 25 (mitochondrial carrier, palmitoylcarnitine transporter), member 29	ENSMUSG00000021265	2.3511	5.18127e-06	9	0	89.2333	33.5333	1.24066	0.043924	3	0	102.167	56.4667	2
1425472_a_at	NM_001002011	LMNA	lamin A	ENSMUSG00000028063	2.33306	0.000128146	9	0	280.067	97.4333	1.79557	0.00230841	5	0	276.833	137.367	2
1418183_a_at	BC006658,BC057974,AY126516,AB035538	PSCD1	pleckstrin homology, Sec7 and coiled-coil domains 1	ENSMUSG00000017132	2.33306	3.52902e-05	9	0	316.8	129.433	1.76813	0.00383304	3	0	305.133	194.967	2
1453102_at	NM_178382	FLRT3	fibronectin leucine rich transmembrane protein 3	ENSMUSG00000051379	2.31516	0.00888711	9	0	72.7667	36.1667	-2.51984	0.0012678	0	6	49.2	98.3333	2
1436793_at	NM_173868	ST18	suppression of tumorigenicity 18	ENSMUSG00000033740	2.2974	0.0131786	9	0	368.733	167.233	3.07849	0.00387837	6	0	541.5	281.133	2
1460439_at	AK017789	BC033915	cDNA sequence BC033915	---	2.26228	0.0347596	9	0	240.067	124.8	1.75456	0.00683715	6	0	272.933	143.733	2
1426415_a_at	NM_009546	TRIM25	tripartite motif protein 25	ENSMUSG00000000275	2.26228	0.00241676	9	0	173.7	72.8	2.7007	0.0145722	6	0	118.733	53.9	2
1449167_at	NM_013512	EPB4.1L4A	erythrocyte protein band 4.1-like 4a	ENSMUSG00000024376	2.24492	0.0138892	9	0	104.833	56.2333	3.4822	0.00393396	6	0	130.533	38.2	2
1425921_a_at	NM_028077	1810055G02RIK	RIKEN cDNA 1810055G02 gene	ENSMUSG00000035372	2.2277	0.00135361	9	0	185.1	83.6333	1.53924	0.00191422	6	0	146.1	82.0667	2
1448860_at	NM_080726	REM2	rad and gem related GTP binding protein 2	ENSMUSG00000022176	2.21061	0.00177652	8	0	166.133	76.7333	1.13989	0.00587047	3	0	252.133	162.9	2
1455192_at	NM_177056	A230078I05RIK	RIKEN cDNA A230078I05 gene	---	2.21061	0.00157464	9	0	147.033	69.9667	2.19365	0.0105703	6	0	252.267	125.433	2
1452190_at	NM_028243	PRCP	prolylcarboxypeptidase (angiotensinase C)	ENSMUSG00000041252	2.19365	0.00375607	9	0	130.2	64.7	1.90968	0.0247951	3	0	108	48.1333	2
1422900_at	NM_023799	MGEA5	meningioma expressed antigen 5 (hyaluronidase)	ENSMUSG00000025220	2.16012	0.00758808	9	0	408.167	175.033	1.36079	0.0387456	5	0	624.733	495.367	2
1423981_x_at	NM_181328	SLC25A29	solute carrier family 25 (mitochondrial carrier, palmitoylcarnitine transporter), member 29	ENSMUSG00000021265	2.16012	0.00492337	7	0	94.4333	51.2333	1.30938	0.0915925	4	0	110.567	72.2	2
1419389_at	NM_011866	PDE10A	phosphodiesterase 10A	ENSMUSG00000023868	2.14355	0.0174242	9	0	171.1	77.0667	2.80673	0.00370775	6	0	209.167	104.767	2
1422902_s_at	BC054821,AK129188	MGEA5	meningioma expressed antigen 5 (hyaluronidase)	ENSMUSG00000025220	2.11078	0.00599675	9	0	478.333	232.867	1.45846	0.310893	3	0	714.3	628.667	2
1433654_at	NM_023799	MGEA5	meningioma expressed antigen 5 (hyaluronidase)	ENSMUSG00000025220	2.11078	0.000245326	9	0	759.767	328.167	2.01546	0.693947	4	0	1118.6	1080.4	2
1434200_at	BC010981	NUPL1	cDNA sequence BC010981	---	2.07852	0.0118983	9	0	90.2667	46.2	1.92445	0.0167922	6	0	80.7333	49.1667	2
1418929_at	NM_028680	ESRRBL1	estrogen-related receptor beta like 1	ENSMUSG00000032965	2.07852	0.00177709	9	0	1108.93	532.1	1.5874	0.06487	6	0	855.633	777.067	2
1422901_at	NM_023799	MGEA5	meningioma expressed antigen 5 (hyaluronidase)	ENSMUSG00000025220	2.06257	0.000323129	9	0	236.467	110.7	1.5874	0.021377	2	0	399.633	339.067	2
1435452_at	NM_175507	TMEM20	transmembrane protein 20	ENSMUSG00000044026	2.03105	7.95966e-05	9	0	1697.2	805.367	1.61204	0.0193426	6	0	1707.33	1530.07	2
1429790_at	NM_175235	BRUNOL6	bruno-like 6, RNA binding protein (Drosophila)	ENSMUSG00000032297	2.01546	0.000597483	9	0	184.167	86.8667	2.19365	8.04784e-05	6	0	252.867	140.5	2
1427789_s_at	NM_022000,NM_010310	GNAS	GNAS (guanine nucleotide binding protein, alpha stimulating) complex locus	ENSMUSG00000027523	2	0.0263948	9	0	146.833	65.9	1.90968	0.0922702	4	0	107.8	62.8333	2
1456566_x_at	NM_019869	RBM14	RNA binding motif protein 14	ENSMUSG00000006456	1.98466	0.00513842	9	0	301.933	160.833	2	0.487791	6	0	248.133	230.733	2
1452461_a_at	NM_001004164	MGC79224	basic domain/leucine zipper transcription factor	---	1.98466	0.00403335	9	0	157.267	76.9333	1.32971	0.0109769	2	0	119.067	76.7333	2
1424456_at	M80206,BC009088	PVRL2	poliovirus receptor-related 2	ENSMUSG00000062300	1.96943	0.00432032	9	0	133.167	67.5667	2.17682	0.00394905	6	0	149.8	78.7333	2
1415677_at	NM_026819	DHRS1	dehydrogenase/reductase (SDR family) member 1	ENSMUSG00000002332	1.95432	0.0236014	9	0	256.833	140.767	1.76813	0.0414032	6	0	209.567	134.167	2
1441894_s_at	NM_019518	GRASP	GRP1 (general receptor for phosphoinositides 1)-associated scaffold protein	ENSMUSG00000000531	1.95432	0.00054528	9	0	150.467	75.0667	1.36079	0.00288058	6	0	197.967	104.2	2
1431039_at	AK122429	D8ERTD69E	---	---	1.92445	0.032176	8	0	145.767	60.9667	1.26966	7.56224e-05	6	0	295.2	80.2	2
1438188_x_at	NM_181328	SLC25A29	solute carrier family 25 (mitochondrial carrier, palmitoylcarnitine transporter), member 29	ENSMUSG00000021265	1.92445	0.0197944	7	0	151.7	69.9333	1	0.00772964	3	0	168.667	97.5333	2
1421143_at	NM_007858	DIAP1	diaphanous homolog 1 (Drosophila)	ENSMUSG00000024456	1.90968	0.0335011	9	0	126.233	62.5667	1.1938	0.381313	0	0	99.8667	91.4333	2
1424534_at	NM_175217	MMD2	monocyte to macrophage differentiation-associated 2	ENSMUSG00000039533	1.90968	0.00902356	9	0	194.033	91.1333	1.57522	0.000869676	6	0	213.8	109.7	2
1418937_at	NM_010050	DIO2	deiodinase, iodothyronine, type II	---	1.90968	0.00832244	8	0	64.0333	30.0667	1.18464	0.00116433	3	0	73.7	29.8333	2
1423796_at	None	None	splicing factor proline/glutamine rich (polypyrimidine tract binding protein associated)	ENSMUSG00000028820	1.88049	0.000191825	8	0	279.533	136.167	1.37131	0.012529	2	0	229.567	178.667	2
1434769_at	AK029907	BTBD9	BTB (POZ) domain containing 9	ENSMUSG00000062202	1.86607	0.00152169	8	0	111.4	65.4667	1.88049	0.000668787	6	0	236.333	112.167	2
1418681_at	NM_026247	GLT28D1	glycosyltransferase 28 domain containing 1	ENSMUSG00000041718	1.85175	0.0339833	9	0	94.3333	52.7	1.6245	0.0455231	1	0	80.3333	54.0333	2
1426366_at	BC056639,BC024857,BC064741	EIF2C2	eukaryotic translation initiation factor 2C, 2	ENSMUSG00000036698	1.85175	0.00337366	9	0	225.967	121.2	1.13989	0.0201955	2	0	197.6	151.033	2
1460732_a_at	NM_008909	PPL	periplakin	ENSMUSG00000039457	1.85175	0.00010556	8	0	122.267	65.6	-1.11385	0.0184275	2	0	102.067	81.4	2
1434103_at	AK090231	AA408278	Hypothetical protein 6030458H05	---	1.80946	0.0148506	9	0	395.667	219.9	1.29934	0.0382282	4	0	332.733	269.4	2
1442196_at	AK038602,AK020819	A930006K02RIK	RIKEN cDNA A930006K02 gene	---	1.79557	0.0478934	8	0	92.6667	54.2	2.04675	0.00351761	6	0	202	103.733	2
1429684_at	NM_181734	5830472M02RIK	RIKEN cDNA 5830472M02 gene	ENSMUSG00000017679	1.7818	0.0449961	7	0	125.467	70.0667	1.83754	0.0038334	6	0	151.267	79.4333	2
1450147_at	BC058962	CBX6	neuronal pentraxin receptor	ENSMUSG00000022421 /// ENSMUSG00000000488	1.7818	0.0184723	9	0	136.833	67.6667	1.23114	0.00410091	3	0	133.9	44.6	2
1428457_at	BC060726,BC052389	5830472M02RIK	---	---	1.7818	0.00635309	9	0	238.867	130.6	1.7818	0.0260486	6	0	250.9	159.767	2
1435736_x_at	NM_025931	RABL4	RAB, member of RAS oncogene family-like 4	ENSMUSG00000016637	1.7818	0.00614824	9	0	159.133	98.8333	3.00818	0.00119543	6	0	211.467	125.367	2
1436237_at	AK172918	TTC9	tetratricopeptide repeat domain 9	---	1.7818	0.00539587	8	0	226.867	101.333	1.63706	0.150134	4	0	166.8	128.3	2
1450569_a_at	NM_019869	RBM14	RNA binding motif protein 14	ENSMUSG00000006456	1.7818	0.0028979	9	0	325.9	153.533	1.23114	0.0700556	2	0	245.133	181.833	2
1416098_at	NM_011522	SYNGR3	synaptogyrin 3	ENSMUSG00000007021	1.76813	0.0159098	9	0	190.567	100.633	1.76813	0.00422497	6	0	207.567	151.067	2
1454832_at	NM_001005748,NM_001005740,NM_198419	PHACTR1	phosphatase and actin regulator 1	---	1.76813	0.00587833	9	0	116.367	75.2333	1.03129	0.660044	0	0	177.733	173.067	2
1448954_at	NM_020610	NRIP3	nuclear receptor interacting protein 3	ENSMUSG00000034825	1.76813	0.00501221	9	0	248.967	145.333	2.24492	3.70758e-05	3	0	266.667	146.267	2
1451177_at	BC017161	DNAJB4	DnaJ (Hsp40) homolog, subfamily B, member 4	ENSMUSG00000028035	1.75456	0.0403986	9	0	111.433	67.7	1.72774	0.00239149	3	0	120.433	78.8	2
1460740_at	NM_028870	CLTB	clathrin, light polypeptide (Lcb)	---	1.75456	0.000242436	9	0	265.967	141.3	1.93933	0.0124054	6	0	236.233	143.833	2
1418389_at	BC012231	2810453I06RIK	RIKEN cDNA 2810453I06 gene	ENSMUSG00000048910	1.7411	0.032446	8	0	144.967	85.0667	1.27948	0.00544719	5	0	126.3	86.2333	2
1428976_at	AK017463	TMPO	thymopoietin	ENSMUSG00000019961	1.7411	0.00275513	9	0	627.333	372.467	1.80946	0.035082	6	0	538	471.4	2
1433468_at	NM_145836	6430527G18RIK	RIKEN cDNA 6430527G18 gene	ENSMUSG00000034168	1.7411	0.00244048	9	0	185.967	104.867	-1.13989	0.00670154	0	3	142.7	215.467	2
1454609_x_at	NM_145836	6430527G18RIK	RIKEN cDNA 6430527G18 gene	ENSMUSG00000034168	1.7411	0.00111322	9	0	184.3	83.9667	-1.00773	0.00546414	0	3	136.567	239.933	2
1422621_at	NM_011240	RANBP2	RAN binding protein 2	ENSMUSG00000003226	1.72774	0.000364023	9	0	629.667	368.6	1.67533	0.0708594	6	0	580.267	472.333	2
1434745_at	AK011225,AK193960,AK011429,AK009602	CCND2	cyclin D2	ENSMUSG00000000184	1.71449	0.00619129	9	0	386.3	234.633	-1.12246	0.0172419	0	1	373.2	448.533	2
1421612_a_at	NM_026230,NM_207000	H2AFY2|H2AFY3	H2A histone family, member Y2 /// H2A histone family, member Y3	ENSMUSG00000020086	1.71449	8.25059e-05	7	0	185.1	106.567	-1.04729	0.0164439	3	0	235.967	175.333	2
1434261_at	BC089367,BC058408,AK122501,BC072593	SIPA1L2	signal-induced proliferation-associated 1 like 2	---	1.70133	0.0159069	8	0	73.5667	50.0667	2.7007	0.00211141	6	0	110.867	37.7	2
1430984_at	NM_018745	OAZIN	ornithine decarboxylase antizyme inhibitor	ENSMUSG00000037458	1.70133	0.00579226	9	0	249	113.267	1.68828	0.0376088	6	0	241.433	121.7	2
1460695_a_at	BC027288,BC064132,BC065422	2300006M17RIK	RIKEN cDNA 2300006M17 gene	---	1.70133	7.67775e-05	9	0	232	98.8333	1.68828	0.0567617	4	0	264.833	204.5	2
1417216_at	BC022727,BC027376,L41495	PIM2	proviral integration site 2	ENSMUSG00000031155	1.68828	0.00796431	9	0	244.333	134.633	1.61204	0.000392581	6	0	321.8	166.133	2
1453332_at	AK012141	2410002O22RIK	RIKEN cDNA 2410002O22 gene	ENSMUSG00000021711	1.66248	0.0168831	9	0	89.2	51.7	1.30938	0.183004	1	0	167	123	2
1460558_at	NM_199310	GM631	gene model 631, (NCBI)	ENSMUSG00000039983	1.66248	0.00165697	9	0	213.767	144.1	1.13114	0.106249	3	0	205.867	171.9	2
1429149_at	BC064746	2700085M18RIK	RIKEN cDNA 2700085M18 gene	ENSMUSG00000031669	1.66248	0.000106795	9	0	187.233	109.1	1.55114	0.0962163	2	0	183.167	150.3	2
1417483_at	NM_030612	NFKBIZ	nuclear factor of kappa light polypeptide gene enhancer in B-cells inhibitor, zeta	ENSMUSG00000035356	1.64972	0.0218641	9	0	203.4	124.3	1.7411	0.0613965	6	0	189.6	139.133	2
1448026_at	None	None	Chromodomain helicase DNA binding protein 7	---	1.64972	0.0179819	8	0	128.667	80.3333	1.32971	0.0863472	1	0	131.633	100.733	2
1441961_at	BC051460,BC061216,BC087935	5330427D05RIK	RIKEN cDNA 5330427D05 gene	---	1.63706	0.0107832	8	0	81.7667	34.2	1.21233	0.129327	5	0	94.5	66.3667	2
1438005_at	BC083103	B230315F11RIK	RIKEN cDNA B230315F11 gene	ENSMUSG00000054099	1.63706	0.00798037	9	0	376.933	160.267	-1.12246	0.495149	0	0	279.4	242.033	2
1455508_at	NM_177186	A530082C11RIK	RIKEN cDNA A530082C11 gene	ENSMUSG00000042202	1.63706	0.0075639	9	0	231	132.733	1.40336	0.00698201	5	0	231.867	172.333	2
1459838_s_at	BC059036,BC072592	BTBD11	BTB (POZ) domain containing 11	---	1.63706	0.00469109	9	0	185.733	112.933	1.25992	0.255166	0	0	170.633	163.4	2
1449852_a_at	NM_133838	EHD4	EH-domain containing 4	ENSMUSG00000027293	1.63706	0.00158848	8	0	129.6	74.8667	1.25992	0.0172152	3	0	161.2	119.367	2
1433979_at	AK019182,AK012032,AK019419	RBMS2	RNA binding motif, single stranded interacting protein 2	ENSMUSG00000040043	1.63706	0.00141974	9	0	124.033	73.8667	1.16653	0.000272227	6	0	105.633	72.8	2
1455667_at	AK029838	PREB	---	---	1.6245	0.0137106	9	0	101.167	65	1.6245	0.194822	0	0	91.6	79.4667	2
1423523_at	NM_013930	AASS	aminoadipate-semialdehyde synthase	---	1.61204	0.0169093	8	0	92.4	59.4333	-1.26966	0.00725458	0	3	103.367	171.067	2
1455294_at	AK003962	1110029L17RIK	RIKEN cDNA 1110029L17 gene	---	1.61204	0.016177	8	0	133.2	87.8667	1.41421	0.200639	2	0	125.033	101.167	2
1455944_at	NM_183033	C330029B10RIK	RIKEN cDNA C330029B10 gene	---	1.61204	0.00740365	9	0	236.667	138.067	1.72774	0.00128328	6	0	265.1	176.2	2
1435484_at	None	None	Mitochondrial ribosomal protein S6	ENSMUSG00000039680	1.61204	0.00361122	9	0	161.6	93.3	1.3926	0.00396538	6	0	194.467	103.933	2
1417163_at	NM_022019	DUSP10	dual specificity phosphatase 10	ENSMUSG00000039384	1.59967	0.00641203	8	0	106.967	55.2	2.26228	0.0145442	6	0	166.833	110.2	2
1455625_at	None	None	---	---	1.59967	0.00444258	9	0	106.233	67.3333	1.31951	0.0853143	3	0	158.767	129.3	2
1454605_a_at	NM_145501	PI4K2A	phosphatidylinositol 4-kinase type 2 alpha	ENSMUSG00000025178	1.59967	0.00127177	9	0	266.367	154.9	1.40336	0.0818875	2	0	261.633	221.667	2
1456606_a_at	NM_001005740,NM_198419,NM_001005748	PHACTR1	carbohydrate sulfotransferase 11 /// phosphatase and actin regulator 1	ENSMUSG00000034612	1.59967	0.000837255	8	0	118	71.5	1.71449	0.835288	4	0	141.7	145.067	2
1455956_x_at	NM_009829	CCND2	cyclin D2	ENSMUSG00000000184	1.5874	0.00594282	9	0	284.167	153.433	1.1487	0.0855903	3	0	306.033	382	2
1418104_at	NM_020610	NRIP3	nuclear receptor interacting protein 3	ENSMUSG00000034825	1.5874	0.00195353	9	0	101	63.2	1.45846	0.00037344	5	0	106.233	56	2
1422825_at	NM_013732	CART	cocaine and amphetamine regulated transcript	ENSMUSG00000021647	1.57522	0.0182035	9	0	150.567	92.3667	1.45846	0.0314502	5	0	200.267	117.767	2
1417698_at	NM_133801	GTF2F1	general transcription factor IIF, polypeptide 1	ENSMUSG00000002658	1.57522	0.00617445	9	0	408.933	248.967	1.43617	0.0215401	5	0	361.433	286.9	2
1452715_at	BC023723,BC089002,BC048724	2310022K01RIK	RIKEN cDNA 2310022K01 gene	---	1.57522	0.000657383	9	0	197.133	129.333	1.3926	0.0882874	3	0	307	271.533	2
1437226_x_at	NM_010807	MLP	MARCKS-like protein	ENSMUSG00000047945	1.56314	0.000654334	9	0	267.833	176.2	1.41421	0.00081991	6	0	417.467	194.1	2
1427334_s_at	BC023168	2810474O19RIK	RIKEN cDNA 2810474O19 gene	---	1.55114	0.0228677	8	0	146.1	103.067	-1.3926	0.0100924	0	2	135.9	188.5	2
1450953_at	BC004089	WDR39	WD repeat domain 39	ENSMUSG00000003662	1.55114	0.0136228	9	0	356.733	227.767	1.50409	0.0362465	6	0	358.367	296.933	2
1455814_x_at	NM_197982	DDX39	DEAD (Asp-Glu-Ala-Asp) box polypeptide 39	ENSMUSG00000019432	1.55114	6.24722e-05	9	0	929.433	605.267	1.55114	0.00809031	6	0	936.167	871.7	2
1437110_at	AK031526,AK079405,AK017376,AK031989	2810474O19RIK	RIKEN cDNA 2810474O19 gene	---	1.53924	0.0156669	8	0	229.733	148.733	-1.26966	0.00754643	0	2	187.333	269.267	2
1450984_at	AF113005,BC034677,BC039924	TJP2	tight junction protein 2	ENSMUSG00000024812	1.53924	0.0150135	8	0	191.667	127.2	1.92445	0.00388624	6	0	292.433	184.1	2
1423643_at	NM_197982	DDX39	DEAD (Asp-Glu-Ala-Asp) box polypeptide 39	ENSMUSG00000019432	1.53924	9.54128e-06	9	0	781.1	515.833	1.45846	0.0438711	3	0	839.3	762.6	2
1435369_at	NM_198176	C78212	expressed sequence C78212	---	1.52744	0.00494755	9	0	195.833	133.833	1.17555	0.240237	0	0	183.067	196.333	2
1440455_at	None	None	RIKEN cDNA 1810006K23 gene	---	1.51572	0.0106962	9	0	162.467	107.133	1.33999	0.00540329	6	0	308.467	214.633	2
1430125_s_at	NM_025861	PQLC1	PQ loop repeat containing 1	ENSMUSG00000034006	1.51572	0.00859661	9	0	140.667	84.0667	1.40336	0.00841469	6	0	195.567	125.233	2
1417250_at	NM_011276	RNF12	ring finger protein 12	ENSMUSG00000056537	1.51572	0.00840297	9	0	331.367	219.633	1.35035	0.0942168	4	0	361.2	320.133	2
1418133_at	NM_033601	BCL3	B-cell leukemia/lymphoma 3	ENSMUSG00000053175	1.51572	0.00731633	7	0	115.8	71.5667	1.44727	6.43999e-05	3	0	240.567	178.1	2
1418350_at	NM_010415	DTR	heparin-binding EGF-like growth factor	ENSMUSG00000024486	1.50409	0.00873494	9	0	289.467	187.233	1.40336	0.00582109	3	0	386.367	338.2	2
1416122_at	NM_009829	CCND2	cyclin D2	ENSMUSG00000000184	1.50409	0.00182257	9	0	538.767	333.7	1.09682	0.033532	3	3	545.667	678.667	2
1438168_x_at	NM_197982	DDX39	DEAD (Asp-Glu-Ala-Asp) box polypeptide 39	ENSMUSG00000019432	1.50409	0.000425766	9	0	938.233	625.5	1.46973	0.0426918	3	0	961.867	908.9	2
1435014_at	NM_175122	RAB39B	RAB39B, member RAS oncogene family	ENSMUSG00000031202	-1.50409	0.00496997	0	7	282.467	462.733	1.32971	0.992921	2	0	302.933	302.567	1
1421989_s_at	AK128962	PAPSS2	3'-phosphoadenosine 5'-phosphosulfate synthase 2	ENSMUSG00000024899	-1.51572	0.0210352	0	7	1055.97	1630.07	1.08006	0.0021421	3	2	914.433	1165.3	1
1416187_s_at	NM_026383	PNRC2	proline-rich nuclear receptor coactivator 2	ENSMUSG00000028675	-1.51572	0.00213877	0	9	545.7	841.5	1.13114	0.0369641	3	0	549.867	738.233	1
1434909_at	AK081204	RRAGD	RIKEN cDNA C030003H22 gene	---	-1.51572	0.00078625	0	9	296.1	435.467	1.2217	0.0416488	3	0	291.667	334.233	1
1421987_at	NM_011864	PAPSS2	3'-phosphoadenosine 5'-phosphosulfate synthase 2	ENSMUSG00000024899	-1.52744	0.0153278	0	7	1056.6	1570.07	1.05539	0.00943944	3	3	882.467	1171.3	1
1435220_s_at	NM_178626	CDC42SE2	CDC42 small effector 2	ENSMUSG00000052298	-1.52744	0.00124573	0	8	350.5	526.2	-1.00773	0.00519739	0	3	297.667	431.033	1
1422439_a_at	NM_009870	CDK4	cyclin-dependent kinase 4	ENSMUSG00000006728	-1.52744	5.00088e-05	0	9	407.3	627.067	1.06355	0.0264065	3	3	414.1	514.867	1
1455155_at	BC040823	BC040823	cDNA sequence BC040823	ENSMUSG00000039108	-1.53924	0.0443322	0	9	186.4	303.767	1.63706	0.000325814	3	0	202.267	241.5	1
1452526_a_at	NM_013627	PAX6	paired box gene 6	ENSMUSG00000027168	-1.56314	0.0134781	0	8	190.833	306.367	1.06355	0.439351	0	0	131.7	140.567	1
1454965_at	AK034250	D430039N05RIK	RIKEN cDNA D430039N05 gene	ENSMUSG00000048388	-1.56314	0.0124009	0	9	587.833	941.133	1.01552	0.0222086	0	1	433.967	549.033	1
1437250_at	AY628210,BC068125	WDT2	whn-dependent transcript 2	---	-1.56314	0.0025929	0	8	243.533	389.867	1.06355	0.0137757	2	0	183.667	267.3	1
1420928_at	NM_145933	ST6GAL1	beta galactoside alpha 2,6 sialyltransferase 1	ENSMUSG00000022885	-1.57522	0.0120357	0	8	326.233	514.433	-1.64972	0.000112045	0	3	175.233	345	1
1422174_at	NM_008814	IPF1	insulin promoter factor 1, homeodomain transcription factor	ENSMUSG00000029644	-1.57522	0.00812323	0	9	872.233	1410.8	-1.29934	0.000320538	0	3	495.5	980.867	1
1452055_at	BC065158,BC079638,BC049184,AY028804	CTDSP1	CTD (carboxy-terminal domain, RNA polymerase II, polypeptide A) small phosphatase 1	ENSMUSG00000026176	-1.57522	0.00782571	0	9	129.6	206.8	-2.36927	0.0013997	0	9	98.3667	153.467	1
1416785_at	NM_027398	KCNIP1	Kv channel-interacting protein 1	ENSMUSG00000053519	-1.57522	0.00107987	0	9	378.233	578.9	1.25025	0.196478	3	1	396.2	425.167	1
1437985_a_at	BC058418	2310061I04RIK	RIKEN cDNA 2310061I04 gene	---	-1.57522	0.000272508	0	9	242.367	363.233	-1.24066	0.000107844	0	3	167.033	287.433	1
1451223_a_at	NM_027453	4632412E09RIK	RIKEN cDNA 4632412E09 gene	ENSMUSG00000028568	-1.5874	0.00977113	0	9	584.8	984.033	1.20303	0.711772	3	0	593.167	614.633	1
1419971_s_at	BC011115	SLC35A5	---	---	-1.5874	0.00841826	0	9	371.767	571.467	-1.11385	0.000630548	0	2	323	438.733	1
1432264_x_at	NM_009187	COX7A2L	cytochrome c oxidase subunit VIIa polypeptide 2-like	ENSMUSG00000024248	-1.5874	0.00340434	0	9	875.767	1435.5	1.18464	0.185253	2	0	772.833	844.867	1
1430656_a_at	NM_133728	2210409M21RIK	RIKEN cDNA 2210409M21 gene	ENSMUSG00000026095	-1.5874	0.00177298	0	9	343.433	587.033	1	0.00529221	3	3	287.633	409	1
1421772_a_at	NM_009187	COX7A2L	cytochrome c oxidase subunit VIIa polypeptide 2-like	ENSMUSG00000024248	-1.5874	0.00115376	0	9	1026.3	1680.2	1.1938	0.0288799	3	0	922.067	1095.3	1
1433856_at	NM_173760	AW555814	expressed sequence AW555814	ENSMUSG00000040648	-1.59967	0.00521201	0	8	129.933	223.067	-1.06355	0.0209598	0	1	96.8	147.633	1
1422441_x_at	NM_009870	CDK4	cyclin-dependent kinase 4	ENSMUSG00000006728	-1.59967	0.00236056	0	9	658.3	1033.9	1.4811	0.00152446	3	3	670.633	903.6	1
1430642_at	AK013461	2900001G08RIK	RIKEN cDNA 2900001G08 gene	---	-1.59967	0.00202141	0	9	689.367	1105.77	-1.41421	0.00030885	0	4	387.9	842.867	1
1428642_at	NM_029529	SLC35D3	solute carrier family 35, member D3	---	-1.59967	0.000969879	0	9	99.3667	156.8	1.16653	0.029804	0	3	79.1667	102.667	1
1432263_a_at	NM_009187	COX7A2L	cytochrome c oxidase subunit VIIa polypeptide 2-like	ENSMUSG00000024248	-1.59967	0.000363057	0	9	767.867	1189.27	1.1938	0.0493132	0	0	667.7	767.5	1
1454942_at	None	None	niban protein	ENSMUSG00000026483	-1.61204	0.00357771	0	9	168.8	284.6	1.33999	0.141138	0	0	192.333	160.067	1
1440519_at	NM_177082	SP8	trans-acting transcription factor 8	ENSMUSG00000048562	-1.61204	0.000440596	0	9	183.167	286.767	-1.96943	0.00589366	0	5	65.2333	138.533	1
1418796_at	NM_009131	SCGF	C-type lectin domain family 11, member a	ENSMUSG00000004473	-1.6245	0.005912	0	8	47.9	81.6333	-2.33306	0.035814	0	9	52.6667	89.9667	1
1428949_at	AK014235,AK029113	XPOT	exportin, tRNA (nuclear export receptor for tRNAs)	---	-1.6245	0.000779342	0	9	690.7	1125.77	1.04729	0.116615	2	0	482.933	524.233	1
1450389_s_at	BC034864,D86176	PIP5K1A	phosphatidylinositol-4-phosphate 5-kinase, type 1 alpha	ENSMUSG00000024867	-1.63706	0.00722721	0	9	381.533	675.667	1.1487	0.00294831	2	0	315.667	474.1	1
1418230_a_at	NM_026148	LIMS1	LIM and senescent cell antigen-like domains 1	ENSMUSG00000019920	-1.63706	0.00584596	0	9	130.7	219.1	1.13114	0.00181401	0	0	73.7667	117.1	1
1455084_x_at	NM_028230	SHMT2	serine hydroxymethyl transferase 2 (mitochondrial)	ENSMUSG00000025403	-1.63706	0.00336692	0	9	642.2	1012.93	1.26966	0.318578	3	0	714.833	738.167	1
1449935_a_at	NM_023646	DNAJA3	DnaJ (Hsp40) homolog, subfamily A, member 3	ENSMUSG00000004069	-1.64972	0.00504963	0	9	322.933	511.767	1.49255	0.0906049	3	0	307.767	342.133	1
1434441_at	BC019759	None	Mus musculus, clone IMAGE:4015738, mRNA	---	-1.64972	0.00147827	0	9	245.667	363.433	1.32971	0.850212	3	0	205.7	208.9	1
1434465_x_at	NM_013703	VLDLR	very low density lipoprotein receptor	ENSMUSG00000024924	-1.64972	0.000343888	0	9	525.167	878.567	1.1053	0.0882586	1	0	247.133	307.033	1
1436538_at	BC039642	2310006J04RIK	RIKEN cDNA 2310006J04 gene	ENSMUSG00000031637	-1.66248	0.00497575	0	9	273.6	472.7	1.52744	0.0176407	6	0	183.5	127.033	1
1434542_at	NM_173866	GPT2	glutamic pyruvate transaminase (alanine aminotransferase) 2	ENSMUSG00000031700	-1.66248	0.00121376	0	9	190.6	331.233	1.68828	0.000537547	6	0	227.6	111.467	1
1455951_at	NM_001003913	MARS	methionine-tRNA synthetase	---	-1.67533	0.00441948	0	9	582.7	963.933	1.20303	0.576888	3	0	667.633	702.333	1
1451099_at	NM_011843	MBC2	membrane bound C2 domain containing protein	ENSMUSG00000025366	-1.67533	0.000663145	0	9	461.833	781.533	1.1938	0.40622	1	0	585.4	566.933	1
1455007_s_at	NM_173866	GPT2	glutamic pyruvate transaminase (alanine aminotransferase) 2	ENSMUSG00000031700	-1.68828	0.00423851	0	9	338.833	595.1	2.2974	0.000675815	9	0	412.233	205.033	1
1421834_at	NM_008846	PIP5K1A	phosphatidylinositol-4-phosphate 5-kinase, type 1 alpha	ENSMUSG00000024867	-1.70133	0.00204109	0	9	470.733	776.433	1.35035	0.002742	3	2	430.667	548.5	1
1454650_at	BC049105,AF145374	TRIM35	---	---	-1.70133	0.000810159	0	9	1077.4	1819.03	-1.06355	0.00234924	0	3	761.667	1076.9	1
1418081_at	NM_025362	WBSCR18	Williams-Beuren syndrome chromosome region 18 homolog (human)	ENSMUSG00000063758	-1.71449	0.0280244	0	9	133.3	206.667	-1.25992	0.020413	0	4	88.1	165.067	1
1452283_at	BC004678	5133400D11RIK	expressed sequence AW123240	---	-1.71449	0.00690277	0	9	86.1	150.267	-2.33306	0.00575	0	7	53.8667	100.8	1
1418901_at	M61007,X62600	CEBPB	---	---	-1.71449	5.35818e-05	0	9	481.667	812.6	4.12514	0.00194327	9	0	1091.5	296.867	1
1460254_at	NM_025560	1810049H13RIK	RIKEN cDNA 1810049H13 gene	ENSMUSG00000039670	-1.72774	0.027431	0	8	39.3	83.9333	-2.9851	0.00292042	0	9	22.8	59.7333	1
1435581_at	NM_019517	BACE2	beta-site APP-cleaving enzyme 2	ENSMUSG00000040605	-1.72774	2.35107e-05	0	9	622.8	1071.6	-1.59967	0.000654638	0	3	395.9	788.133	1
1439256_x_at	NM_031999	TM7SF1	transmembrane 7 superfamily member 1	ENSMUSG00000021306	-1.75456	0.0235411	0	9	111.2	188.5	-1.18464	0.222896	0	1	100.2	122.033	1
1454992_at	AK029217,AK042996	SLC7A1	solute carrier family 7 (cationic amino acid transporter, y+ system), member 1	ENSMUSG00000041313	-1.75456	0.00483635	0	9	444.933	705.2	2.04675	0.0143871	6	0	344.133	288.3	1
1417900_a_at	NM_013703	VLDLR	very low density lipoprotein receptor	ENSMUSG00000024924	-1.75456	0.000153276	0	9	177.267	311.833	1.04729	0.0694705	0	0	91	103.4	1
1449422_at	X69966,D14888	CDH4	cadherin 4	ENSMUSG00000000305	-1.76813	0.0019661	0	9	201.467	356.533	-1.28937	0.00267389	0	3	145.533	275.133	1
1435626_a_at	NM_022331	HERPUD1	homocysteine-inducible, endoplasmic reticulum stress-inducible, ubiquitin-like domain member 1	ENSMUSG00000031770	-1.76813	0.00172332	0	9	861.967	1544.67	1.37131	0.030552	6	0	364.733	298.4	1
1427844_a_at	NM_009883	CEBPB	CCAAT/enhancer binding protein (C/EBP), beta	ENSMUSG00000056501	-1.76813	0.00158456	0	9	182.5	318.6	5.44316	0.000186724	9	0	453.267	121.8	1
1451018_at	NM_026609	LEPROTL1	leptin receptor overlapping transcript-like 1	ENSMUSG00000031513	-1.76813	0.000671632	0	9	443.1	777.767	1.02337	0.00163117	0	1	282.967	340.967	1
1451167_at	AK006287	1700023O11RIK	RIKEN cDNA 1700023O11 gene	ENSMUSG00000030714	-1.7818	0.00497477	0	9	91.5333	157.9	1.23114	0.0402849	0	3	85.4	111.233	1
1420629_a_at	AF326358,BC003920,BC027240,AY009320	DNAJA3	DnaJ (Hsp40) homolog, subfamily A, member 3	ENSMUSG00000004069	-1.79557	0.0224794	0	9	173.333	298.667	1.18464	0.553695	3	0	182.033	189.6	1
1424480_s_at	NM_007434	AKT2	thymoma viral proto-oncogene 2	ENSMUSG00000004056	-1.80946	0.00914316	0	9	209.067	352.367	1.61204	0.604294	3	0	228.7	236.133	1
1460225_at	NM_026401	MRP63	mitochondrial ribosomal protein 63	ENSMUSG00000021967	-1.80946	0.00437385	0	7	31.7667	60.3333	-2.07852	0.0182892	0	7	39.1667	65.3333	1
1454837_at	AK207918,AK215418,AK007958	CLN6	ceroid-lipofuscinosis, neuronal 6	---	-1.80946	0.0018622	0	9	487.367	967.967	-1.16653	0.0211105	0	3	435.1	630.7	1
1448185_at	NM_022331	HERPUD1	homocysteine-inducible, endoplasmic reticulum stress-inducible, ubiquitin-like domain member 1	ENSMUSG00000031770	-1.80946	0.000465345	0	9	1030.37	1864.77	1.83754	0.0966382	6	0	474	373.233	1
1426243_at	NM_145953	CTH	cystathionase (cystathionine gamma-lyase)	ENSMUSG00000028179	-1.82344	0.0258014	0	9	187.767	321.867	1.1053	0.154009	0	0	181.1	151.6	1
1435660_at	AK087562	5830484A20RIK	RIKEN cDNA 5830484A20 gene	---	-1.83754	0.0482023	0	8	40.8333	63.9667	-2.72158	0.0264053	0	9	51.5	86.6	1
1423331_a_at	NM_021495,NM_021496,NM_021497	PVRL3	poliovirus receptor-related 3	ENSMUSG00000022656	-1.83754	0.0163443	0	9	426.933	767.067	-1.27948	0.000735843	0	3	372.6	636	1
1430769_s_at	NM_026520	2900009I07RIK	RIKEN cDNA 2900009I07 gene	ENSMUSG00000042939	-1.83754	0.00157035	0	9	523.633	998.7	-1.53924	0.00200011	0	3	406.233	783.067	1
1435754_at	AK036367,AK004185,AK034007	D6BWG1452E	DNA segment, Chr 6, Brigham & Women's Genetics 1452 expressed	---	-1.83754	0.000567007	0	9	189.933	377.2	1.1487	0.74388	0	0	211.767	214.4	1
1455064_at	NM_029781	RAB36	RAB36, member RAS oncogene family	---	-1.85175	0.0210806	0	7	37.8	74.1667	-2.21061	0.00878958	0	8	71	118.3	1
1426379_at	NM_145625	EIF4B	eukaryotic translation initiation factor 4B	ENSMUSG00000062117	-1.85175	3.59092e-05	0	9	350.233	642.2	1.25025	0.948623	0	0	359.367	363.867	1
1460001_at	NM_023217	PGPEP1	pyroglutamyl-peptidase I	ENSMUSG00000056204	-1.86607	0.00663093	0	9	36.0667	75.6333	-3.12627	0.00808807	0	8	21.3	42.4667	1
1448400_a_at	NM_031878	SMARCD2	SWI/SNF related, matrix associated, actin dependent regulator of chromatin, subfamily d, member 2	ENSMUSG00000020710	-1.86607	0.00657027	0	9	236.567	463.8	1.09682	0.0604381	0	2	264.267	351.067	1
1436796_at	AK080350,AK041908,AK004333,AK088959	MATR3	RIKEN cDNA 1110061A14 gene	---	-1.86607	0.00218789	0	9	164.2	315.8	1.26966	0.071687	3	1	161.467	191.567	1
1460323_at	NM_033074	TARS	threonyl-tRNA synthetase	ENSMUSG00000022241	-1.86607	3.84618e-05	0	9	402.767	791.5	1.11385	0.00810367	3	0	456.967	542.833	1
1416053_at	NM_008516	LRRN1	leucine rich repeat protein 1, neuronal	ENSMUSG00000034648	-1.88049	0.0442638	0	9	300.267	472.733	-1.55114	0.0794113	0	3	167.5	293.833	1
1449085_at	BC002206	PHF10	PHD finger protein 10	ENSMUSG00000023883	-1.88049	0.000618756	0	9	737.533	1352.77	1.12246	0.523246	0	0	501.8	518.967	1
1456377_x_at	NM_172397	0610025L06RIK	RIKEN cDNA 0610025L06 gene	ENSMUSG00000040699	-1.89503	0.00904701	0	9	203.5	394.867	1.52744	0.0221723	3	3	223.133	294.133	1
1417965_at	BC020017,BC024470	AA960558	expressed sequence AA960558	ENSMUSG00000040268	-1.89503	0.00172937	0	9	480.467	933.067	-1.67533	0.000552426	0	4	289.867	596.967	1
1440286_at	BC042620	FBXL16	F-box and leucine-rich repeat protein 16	---	-1.89503	0.00048151	0	9	316.667	614.133	-1.17555	0.00091971	0	3	240	361.9	1
1438385_s_at	NM_173866	GPT2	glutamic pyruvate transaminase (alanine aminotransferase) 2	ENSMUSG00000031700	-1.90968	0.00990981	0	9	303.233	570.567	1.93933	0.0022019	9	0	397.133	224.2	1
1455928_x_at	NM_025808	LZTR1	leucine-zipper-like transcriptional regulator, 1	ENSMUSG00000022761	-1.90968	0.00400528	0	9	258.767	481.633	1.26966	0.102273	0	0	239.067	381.867	1
1434902_at	AK122571,BC053070	RNF157	Ring finger protein 157	---	-1.92445	0.0383865	0	9	46.3667	90.6333	-2.11078	0.0459778	0	8	40	66.4667	1
1457284_at	BC054090	None	CDNA clone IMAGE:5256843, partial cds	---	-1.93933	0.0178173	0	9	27.0333	49	-3.29944	0.00675621	0	9	24.6	53.5333	1
1440965_at	BC052190	PIGL	Phosphatidylinositol glycan, class L	ENSMUSG00000014245	-1.93933	0.00452697	0	9	58.4333	102.867	-2.91692	0.00398145	0	8	47.6	115.533	1
1430128_a_at	NM_139292	DP1L1	deleted in polyposis 1-like 1	ENSMUSG00000035504	-1.93933	0.000238036	0	9	378.233	740.033	1.04729	0.0191119	0	3	179.9	286.5	1
1448437_a_at	NM_019581	GTPBP2	GTP binding protein 2	ENSMUSG00000023952	-1.95432	0.0108084	0	9	64.1667	236.9	1.07177	0.233105	0	0	68.1	74.7667	1
1451639_at	AB012273,BC011319,X55499	CEBPG	CCAAT/enhancer binding protein (C/EBP), gamma	---	-1.98466	0.0193387	0	9	137.133	291.4	1.33999	0.222591	1	0	156.567	141.967	1
1435297_at	NM_010290	GJA9	gap junction membrane channel protein alpha 9	ENSMUSG00000058516 /// ENSMUSG00000063258	-1.98466	0.00195764	0	9	341.867	678.733	-1.46973	0.0064562	0	3	290.533	570.267	1
1429216_at	None	None	progestin and adipoQ receptor family member III	ENSMUSG00000055725	-2	0.0219385	0	9	27.5333	62.4	1.25992	0.394372	1	0	21.6	17.8667	1
1454824_s_at	NM_001005864,NM_178902	MTUS1	mitochondrial tumor suppressor 1	ENSMUSG00000046075	-2	0.00999606	0	8	26.1	62.1667	-3.12627	0.0135614	0	8	23.9667	71.8667	1
1455442_at	BC047519,AK128923	SLC6A19	solute carrier family 6 (neurotransmitter transporter), member 19	---	-2	0.000237109	0	9	37.7	69.8333	-3.93886	0.018738	0	7	22.0333	33.1333	1
1454991_at	BC022620,BC051230	SLC7A1	Solute carrier family 7 (cationic amino acid transporter, y+ system), member 1	ENSMUSG00000041313	-2.07852	0.00925771	0	9	671.867	1343.27	1.67533	0.0484062	6	0	505.333	427.067	1
1450839_at	NM_053078	D0H4S114	DNA segment, human D4S114	---	-2.07852	0.00557147	0	8	54.0333	99.2	-3.4822	0.000245507	0	8	24.8	64.1	1
1455558_at	AK178867,AK218233	None	gene model 114, (NCBI)	---	-2.1271	0.0185434	0	9	196.9	456	-1.23114	0.0179678	0	3	124	227.8	1
1421324_a_at	NM_007434	AKT2	thymoma viral proto-oncogene 2	ENSMUSG00000004056	-2.14355	0.0110062	0	9	153.033	290.567	1.29934	0.384142	0	0	157.267	173.5	1
1444615_x_at	NM_009822	CBFA2T1H	CBFA2T1 identified gene homolog (human)	ENSMUSG00000006586	-2.14355	0.000346961	0	9	83.5	199.4	-1.83754	0.00768966	0	5	61.6667	125	1
1434027_at	NM_022980	DSCR1L2	Down syndrome critical region gene 1-like 2	ENSMUSG00000059713	-2.16012	5.8187e-05	0	9	282.8	630.867	-2.01546	3.076e-05	0	6	191.6	481.433	1
1429389_at	NM_178391	SETMAR	SET domain and mariner transposase fusion gene	ENSMUSG00000034639	-2.19365	0.00510364	0	9	34.2333	97.1	-3.03143	0.0343056	0	8	33.3	55.8333	1
1453061_at	AK011449	ELAC1	RIKEN cDNA 2610018O07 gene	---	-2.21061	0.00602795	0	8	24.6	59.0667	-3.42898	0.0206509	0	9	27.4667	57.9667	1
1426705_s_at	NM_172015	IARS	isoleucine-tRNA synthetase	ENSMUSG00000037851	-2.21061	0.000730941	0	9	463.133	1015.57	1.23114	0.145494	3	0	551.167	623.967	1
1424885_at	NM_144810	A630065K24RIK	RIKEN cDNA A630065K24 gene	ENSMUSG00000042115	-2.2277	0.0306342	0	7	22.7333	48.2667	-3.40267	0.252836	0	7	14.3333	18.7	1
1419253_at	NM_008638	MTHFD2	methylenetetrahydrofolate dehydrogenase (NAD+ dependent), methenyltetrahydrofolate cyclohydrolase	ENSMUSG00000005667	-2.31516	6.63197e-05	0	9	330.767	881.867	1.18464	0.22552	3	0	367.1	351.1	1
1424621_at	NM_145568	AA792894	EST AA792894	ENSMUSG00000053012	-2.42465	0.00305976	0	9	156.5	348.033	-1.16653	0.00442489	0	3	162	272.6	1
1416690_at	NM_019581	GTPBP2	GTP binding protein 2	ENSMUSG00000023952	-2.4434	0.000157432	0	9	161.767	423.933	-1.13114	0.30202	0	0	161.7	171.9	1
1425615_a_at	NM_028994	PCK2	phosphoenolpyruvate carboxykinase 2 (mitochondrial)	ENSMUSG00000040618	-2.46229	0.000151564	0	9	364.567	924.633	1.07177	0.0939122	3	2	415.2	494.267	1
1417562_at	NM_007918	EIF4EBP1	eukaryotic translation initiation factor 4E binding protein 1	ENSMUSG00000031490	-2.48133	0.00204727	0	9	470.167	851.2	1.29934	0.0675154	3	2	370.333	437.467	1
1426236_a_at	X16314,AY044241	GLUL	glutamate-ammonia ligase (glutamine synthase)	ENSMUSG00000026473	-2.48133	0.000937738	0	9	312.3	782.4	-1.04729	0.0293291	0	3	286.2	484.9	1
1456061_at	NM_212486	GIMAP8	GTPase, IMAP family member 8	ENSMUSG00000064262	-2.48133	0.00037028	0	9	25.5	78	-6.25255	9.19664e-05	0	9	19.0333	100.4	1
1423843_at	NM_177736	BC027309	cDNA sequence BC027309	ENSMUSG00000049271	-2.50051	0.0425183	0	9	28.5	73.0667	-2.16012	0.00331977	0	9	25.9667	58.8667	1
1419254_at	NM_008638	MTHFD2	methylenetetrahydrofolate dehydrogenase (NAD+ dependent), methenyltetrahydrofolate cyclohydrolase	ENSMUSG00000005667	-2.50051	3.40925e-05	0	9	555.7	1401.93	1.49255	0.382167	3	0	544.033	523.5	1
1443871_at	None	None	---	---	-2.59868	0.00920559	0	8	15.9667	40.6333	-3.05487	0.0409207	0	7	15.4	35.7667	1
1434976_x_at	NM_007918	EIF4EBP1	eukaryotic translation initiation factor 4E binding protein 1	ENSMUSG00000031490	-2.59868	0.000708071	0	9	458.4	1256.2	-1.01552	0.0099269	0	0	358.733	460.8	1
1417010_at	NM_001012330,NM_013915	ZFP238	zinc finger protein 238	ENSMUSG00000063659	-2.61877	5.77661e-05	0	9	342.467	910.967	-1.28937	0.00482067	0	3	223.833	386.5	1
1450650_at	BC024692,AK122371,AJ249706,BC037457	MYO10	myosin X	---	-2.65942	0.000606743	0	9	39.4333	105.033	-2.82843	0.000477327	0	7	48.3333	134.667	1
1441813_at	None	None	---	---	-2.72158	0.0370481	0	7	11.1667	28.9333	-3.7035	0.00231913	0	8	15.6333	46.9667	1
1419420_at	NM_012028	SIAT7E	ST6 (alpha-N-acetyl-neuraminyl-2,3-beta-galactosyl-1,3)-N-acetylgalactosaminide alpha-2,6-sialyltransferase 5	ENSMUSG00000039037	-2.76383	0.00561311	0	9	29.1667	90.6	-3.81937	0.00327828	0	7	35.8333	155.9	1
1451382_at	AK007378,AK032218	1810008K03RIK	RIKEN cDNA 1810008K03 gene	ENSMUSG00000027313	-2.76383	0.000349027	0	9	450.533	1216.17	-1.7411	0.23939	0	0	45.0333	49.2333	1
1429642_at	AK012639,AK089032,BC019579	ANUBL1	AN1, ubiquitin-like, homolog (Xenopus laevis)	---	-2.78519	0.00417911	0	9	25.4667	82.2667	-2.65942	0.0118792	0	7	39.7667	82.9667	1
1452922_at	AK011539	None	RIKEN cDNA 2610024M03 gene	---	-2.80673	0.00637382	0	7	26.6667	86.4	-4.35364	0.0514508	0	8	18.0667	67.2333	1
1452952_at	AK018518	9030418K01RIK	RIKEN cDNA 9030418K01 gene	---	-2.80673	0.0035862	0	9	69.8	177.8	-2.85029	0.00600659	0	8	49.8333	138.733	1
1434427_a_at	AK122571,BC053070	RNF157	Ring finger protein 157	---	-2.82843	0.000519483	0	9	99.1667	272.2	-1.46973	8.19525e-05	0	3	119.133	196.333	1
1416996_at	NM_018775	TBC1D8	TBC1 domain family, member 8	ENSMUSG00000003134	-2.93947	0.000673311	0	9	70.5667	162.733	-3.19935	0.00120955	0	8	46	136	1
1435774_at	None	None	T-complex-associated testis expressed 3	ENSMUSG00000036648	-2.93947	4.01557e-05	0	9	116.4	354.167	-1.13989	0.00481592	0	0	68.9667	94.4	1
1418979_at	NM_134072	9030611N15RIK	RIKEN cDNA 9030611N15 gene	ENSMUSG00000033715	-2.9622	0.000140514	0	9	112.633	347.7	-1.06355	0.00341429	0	3	181.733	284.667	1
1460631_at	NM_139144	OGT	O-linked N-acetylglucosamine (GlcNAc) transferase (UDP-N-acetylglucosamine:polypeptide-N-acetylglucosaminyl transferase)	ENSMUSG00000034160	-3.05487	0.000821742	0	9	189.333	568.533	-1.08841	0.00841551	0	3	271.9	377.067	1
1436501_at	NM_001005864,NM_178902	MTUS1	mitochondrial tumor suppressor 1	ENSMUSG00000046075	-3.10229	0.0241049	0	9	16.3333	56.2	-3.96931	0.000820723	0	9	15.8	55.2667	1
1421042_at	BC006589,AF177032,AB093254	ARHGEF2	rho/rac guanine nucleotide exchange factor (GEF) 2	ENSMUSG00000028059	-3.22408	0.000943401	0	9	165	660.933	1.1938	0.000228388	0	1	232.8	291.4	1
1440162_x_at	AK041884	A630043P06	hypothetical protein A630043P06	---	-3.27413	5.7386e-05	0	9	24.6	82.1333	-5.97019	0.0405183	0	9	12.8667	94.6333	1
1460465_at	NM_172399	A930038C07RIK	RIKEN cDNA A930038C07 gene	ENSMUSG00000049001	-3.32495	0.000250696	0	9	157.167	500.967	-2.53932	2.51908e-05	0	6	111.933	346.467	1
1450359_at	NM_008051	FUT1	fucosyltransferase 1	ENSMUSG00000008461	-3.96931	0.00292619	0	9	30.7	171.9	-1.95432	0.174647	0	0	12.4333	17.8	1
1426065_a_at	NM_144554	TRIB3	tribbles homolog 3 (Drosophila)	ENSMUSG00000032715	-4.3873	3.01215e-05	0	9	258.2	1183.3	-1.44727	0.789224	0	3	52.5	51.7667	1
1437800_at	AK075786	EDARADD	EDAR (ectodysplasin-A receptor)-associated death domain	---	-4.70219	0.0474662	0	9	6.8	35.1	-25.5948	0.0318254	0	9	2.06667	34	1
1456225_x_at	NM_144554	TRIB3	tribbles homolog 3 (Drosophila)	ENSMUSG00000032715	-4.70219	0.000509202	0	9	217.1	915.133	1.41421	0.0402878	0	0	70.7	55.1333	1
1417644_at	NM_010656	SSPN	sarcospan	ENSMUSG00000030255	-5.44316	0.0010607	0	9	10.3	56.2667	-5.65685	0.00922766	0	9	17.2	65.4333	1
1456003_a_at	NM_018861	SLC1A4	solute carrier family 1 (glutamate/neutral amino acid transporter), member 4	ENSMUSG00000020142	-5.57039	0.00498119	0	9	57.4333	303.033	-1.15758	0.0400514	0	1	53.5333	89.3667	1
1427174_at	BC036144,AK080507	None	Similar to zinc finger protein 97	---	-1.50409	0.0421261	0	8	138.233	221.033	-1.23114	0.0348381	0	3	122.267	216.6	2
1437873_at	NM_177359	6030490I01RIK	RIKEN cDNA 6030490I01 gene	ENSMUSG00000059000	-1.50409	0.0354685	0	7	60.6	91.4	-1.1938	0.00801782	0	3	38.1333	84.5333	2
1452832_s_at	AK017677,AK017654	CDS2	CDP-diacylglycerol synthase (phosphatidate cytidylyltransferase) 2	ENSMUSG00000058793	-1.50409	0.0247763	0	9	155.067	213.2	1.23114	0.109846	0	2	148.733	172.233	2
1434264_at	BC043123	ANK2	Ankyrin 2, brain	ENSMUSG00000032826	-1.50409	0.012539	0	8	252.533	374.667	-1.04729	0.00995975	3	3	232.633	388.467	2
1428397_at	NM_033149	B3GALT5	UDP-Gal:betaGlcNAc beta 1,3-galactosyltransferase, polypeptide 5	ENSMUSG00000040655	-1.50409	0.0119917	0	8	143.067	206.4	-1.82344	0.0107862	0	5	89.7667	157.967	2
1450920_at	NM_007630	CCNB2	cyclin B2	ENSMUSG00000032218	-1.50409	0.0118389	0	8	331.7	500	1.07177	0.0446288	3	1	363.6	416.5	2
1435260_at	None	None	---	---	-1.50409	0.00987665	0	7	75.0333	114.167	-1.42515	0.0158538	0	2	89.3	123.333	2
1423351_at	AK083978	MRPL1	---	---	-1.50409	0.00887929	0	8	77.2667	113.9	-1.27948	0.00441604	0	3	83.9	131.233	2
1422669_at	AK004366,BC026717	EBAG9	estrogen receptor-binding fragment-associated gene 9	ENSMUSG00000022339	-1.50409	0.00692789	0	7	192.933	287.867	-1.12246	0.0149865	0	0	174.933	202.433	2
1434145_s_at	NM_023475	SERHL	serine hydrolase-like	ENSMUSG00000058586	-1.50409	0.00540412	0	9	51.2333	84.3	-1.45846	0.0167115	0	4	57.8	96.7667	2
1418988_at	NM_008822	PEX7	peroxisome biogenesis factor 7	ENSMUSG00000020003	-1.50409	0.00324835	0	9	289.9	433.533	-1.1053	0.00954365	0	3	336.1	444.7	2
1430561_at	AK017735	5730496F10RIK	RIKEN cDNA 5730496F10 gene	---	-1.50409	0.00304447	0	9	85.3	124.967	-1.42515	0.00867263	0	3	73.7333	123.8	2
1424199_at	BC027244	SEH1L	SEH1-like (S. cerevisiae	ENSMUSG00000024541	-1.50409	0.000882361	0	9	487.3	725.867	1.1053	0.107142	1	0	524.4	574.633	2
1455065_x_at	AK172879,BC014800,AF160355,AF088903	GNPDA1	glucosamine-6-phosphate deaminase 1	ENSMUSG00000052102	-1.50409	0.00026102	0	9	211.667	326.6	1.16653	0.0113948	3	1	263.867	312.267	2
1451744_a_at	NM_029880	ZADH1	zinc binding alcohol dehydrogenase, domain containing 1	ENSMUSG00000021233	-1.50409	0.000112263	0	8	91.8333	158.2	-1.25992	0.0305881	0	1	85.4	115.633	2
1423990_at	NM_027295	RAB28	RAB28, member RAS oncogene family	---	-1.50409	1.43713e-05	0	9	387.867	588.867	1.27948	0.0204654	1	0	429.433	491.2	2
1437548_at	NM_009753	BICD1	---	---	-1.51572	0.0457147	0	7	66.9667	99.5333	-1.15758	0.0100524	0	2	50.5	96.4	2
1428438_s_at	NM_025948	2700023B17RIK	RIKEN cDNA 2700023B17 gene	ENSMUSG00000002636	-1.51572	0.0456322	0	9	467.2	718.2	1.1053	0.326556	0	0	578.067	617.667	2
1424189_at	NM_026078	PIGC	phosphatidylinositol glycan, classC	ENSMUSG00000026698	-1.51572	0.0337216	0	9	127.8	168	-1.1938	0.0151393	0	3	112.8	156.733	2
1434282_at	AK129353,BC060722	IBTK	inhibitor of Bruton agammaglobulinemia tyrosine kinase	---	-1.51572	0.021881	0	9	117.533	182.333	-1.13989	0.295309	0	0	118.5	131.767	2
1438199_at	BC048089	AI316807	Similar to hypothetical protein BC013035	---	-1.51572	0.0218109	0	7	141.467	191.433	-1.18464	0.0427151	0	3	126.833	181.267	2
1424603_at	NM_145937	RPL36	sulfatase modifying factor 1	ENSMUSG00000030101	-1.51572	0.016166	0	9	151.067	215.3	1.13989	0.00283594	0	3	150.733	195.467	2
1420535_a_at	NM_016736	6330412F12RIK	RIKEN cDNA 6330412F12 gene	ENSMUSG00000028954	-1.51572	0.0141784	0	8	112.8	169.233	-1.02337	0.118814	0	0	120.067	140.9	2
1424597_at	BC025839,AJ304796	ORF19	open reading frame 19	---	-1.51572	0.0130323	0	8	109.6	174.633	-1.30938	0.0644503	0	3	146.1	186.9	2
1443822_s_at	NM_134007	D10ERTD214E	---	---	-1.51572	0.012393	0	8	130.833	210.033	-1.13114	0.00557688	0	1	146.633	223.1	2
1427936_at	NM_001001297	THNSL1	threonine synthase-like 1 (bacterial)	ENSMUSG00000048550	-1.51572	0.00714037	0	8	29.2333	59.6333	-2.01546	5.16183e-05	0	4	41.8333	90.0667	2
1423105_a_at	BC020043	YEATS4	YEATS domain containing 4	ENSMUSG00000020171	-1.51572	0.00558968	0	9	213.167	321.267	-1.15758	0.0162686	0	3	213.233	276.167	2
1421019_at	NM_026411	1700021F05RIK	RIKEN cDNA 1700021F05 gene	ENSMUSG00000019797	-1.51572	0.00550566	0	8	199.6	299.833	1.1487	0.000477204	0	3	153.567	235.633	2
1452777_a_at	NM_016736	6330412F12RIK	RIKEN cDNA 6330412F12 gene	ENSMUSG00000028954	-1.51572	0.00349383	0	9	144.1	220.267	1.42515	0.642868	0	0	150.167	155.833	2
1434529_x_at	NM_172717	CHFR	checkpoint with forkhead and ring finger domains	ENSMUSG00000014668	-1.51572	0.00284202	0	8	95.8667	151.2	1.11385	0.659014	0	0	115.433	121.667	2
1422064_a_at	NM_019778	ZBTB20	zinc finger and BTB domain containing 20	ENSMUSG00000022708	-1.52744	0.0397312	0	7	46.8667	71.8333	1.1938	0.0814952	0	0	55.3667	72.6333	2
1420927_at	NM_145933	ST6GAL1	beta galactoside alpha 2,6 sialyltransferase 1	ENSMUSG00000022885	-1.52744	0.0364753	0	7	119.967	170.667	-1.80946	0.0174203	0	4	71.5	118.1	2
1450762_s_at	NM_021559	ZFP191	zinc finger protein 191	ENSMUSG00000051469	-1.52744	0.0348654	0	7	77.0667	123.133	-1.63706	0.00713297	0	1	98.2667	153.433	2
1452798_s_at	NM_027115	MAPK1IP1	mitogen activated protein kinase 1 interacting protein 1	ENSMUSG00000041775	-1.52744	0.0348557	0	9	106.667	158.333	-1.49255	0.0203072	0	3	106.2	145.5	2
1428145_at	NM_177470	ACAA2	acetyl-Coenzyme A acyltransferase 2 (mitochondrial 3-oxoacyl-Coenzyme A thiolase)	ENSMUSG00000036880	-1.52744	0.0309317	0	7	89.9	137.667	1.12246	0.333376	0	2	75.6667	93.6667	2
1456187_at	NM_172861	BC061928	cDNA sequence BC061928	---	-1.52744	0.0163012	0	8	127.867	195.467	-1.07177	0.0131138	0	3	118.933	168.2	2
1428101_at	BC062976,BC060730	RNF38	ring finger protein 38	ENSMUSG00000035696	-1.52744	0.0151988	0	9	154.633	243.033	1.03926	0.465483	0	0	161.3	169.933	2
1418553_at	NM_133962	ARHGEF18	rho/rac guanine nucleotide exchange factor (GEF) 18	ENSMUSG00000004568	-1.52744	0.0109722	0	9	149.967	238.1	-1.44727	0.0206927	0	3	188.033	279.233	2
1449303_at	BC003348	SESN3	sestrin 3	ENSMUSG00000032009	-1.52744	0.00573794	0	9	277.167	435.767	-1.17555	0.00707182	0	2	256.3	345.1	2
1426423_at	NM_028230	SHMT2	serine hydroxymethyl transferase 2 (mitochondrial)	ENSMUSG00000025403	-1.52744	0.00438246	0	9	355.633	561.9	1.18464	0.117215	3	0	374.3	445.2	2
1460577_at	None	None	Expressed sequence AA591059	---	-1.52744	0.00226166	0	8	145.267	216.467	4.3873	0.000748747	9	0	355.6	122.167	2
1454947_a_at	NM_024475	BC002236	---	---	-1.52744	0.00201918	0	9	130.9	221.2	-1.15758	0.0308497	0	3	183.667	286.667	2
1427413_a_at	AK196672,BC021393,AK014492,AK021031	CUGBP1	CUG triplet repeat, RNA binding protein 1	ENSMUSG00000005506	-1.52744	0.00169341	0	7	149.3	236.333	-1.37131	0.00625612	0	2	173.6	262.333	2
1460397_at	BC043070,BC055779,BC030077,BC005754	ARMC6	armadillo repeat containing 6	---	-1.52744	0.00150305	0	7	51.2	110.467	-1.09682	0.00498283	0	1	95.0667	136.6	2
1416843_at	NM_008801	PDE6D	phosphodiesterase 6D, cGMP-specific, rod, delta	ENSMUSG00000026239	-1.52744	0.00114971	0	9	203.8	308.833	1.15758	0.000312573	2	3	217.833	310.733	2
1416186_at	NM_026383	PNRC2	proline-rich nuclear receptor coactivator 2	ENSMUSG00000028675	-1.52744	0.00106664	0	8	421	701.533	1.17555	0.0959627	0	0	461.1	546.433	2
1437592_x_at	NM_029339	1700023O11RIK	RIKEN cDNA 1700023O11 gene	ENSMUSG00000030714	-1.53924	0.045976	0	9	110.067	160.833	-1.6245	0.0118105	0	1	83.4	107.633	2
1453246_at	BC052472,BC050853	RAB39B	RAB39B, member RAS oncogene family	ENSMUSG00000031202	-1.53924	0.030766	0	7	144.067	222.433	-1.13989	0.26647	0	0	160.633	144.633	2
1418330_at	NM_181322,NM_007794	CTCF	CCCTC-binding factor	ENSMUSG00000005698	-1.53924	0.0235323	0	8	286.5	429.2	1.1053	0.114935	0	3	308.467	383.467	2
1424089_a_at	NM_013685	TCF4	transcription factor 4	ENSMUSG00000053477	-1.53924	0.0189207	0	8	55.9333	97.6667	1.13114	0.782402	0	0	60.1	58.5667	2
1435880_at	AK129484,BC051515	E430012K20RIK	RIKEN cDNA E430012K20 gene	---	-1.53924	0.0167872	0	8	116.3	179.6	-2.61877	0.00176612	0	6	82.7	149.267	2
1433503_at	None	None	---	---	-1.53924	0.0113395	0	7	126.067	192.6	1.25025	0.00917098	0	0	111.733	142.033	2
1452714_at	NM_198294	1200003E16RIK	RIKEN cDNA 1200003E16 gene	---	-1.53924	0.0105977	0	9	95.1	144.267	-1.45846	0.00532402	0	3	107.133	167.667	2
1443870_at	AK032802	A830021K08RIK	ATP-binding cassette, sub-family C (CFTR/MRP), member 4	---	-1.53924	0.00943804	0	8	120.2	190.8	-1.49255	0.0425498	0	3	89.5333	134.033	2
1438032_at	AK129264	LRCH1	leucine-rich repeats and calponin homology (CH) domain containing 1	---	-1.53924	0.00683909	0	9	72.6	111.167	1.15758	0.00199995	0	0	86.9667	125.067	2
1460703_at	NM_026937	ASCC1	activating signal cointegrator 1 complex subunit 1	---	-1.53924	0.00680403	0	8	122.933	177.2	-1.17555	0.0276821	0	2	144.333	199.067	2
1456079_x_at	NM_009687	APEX1	apurinic/apyrimidinic endonuclease 1	ENSMUSG00000035960	-1.53924	0.00461355	0	9	296.7	480.267	-1.03129	0.52117	0	2	325.6	298.367	2
1454765_at	AK179235	None	similar to General transcription factor 3C polypeptide 3 (Transcription factor IIIC-gamma subunit) (TF3C-gamma) (TFIIIC 102 kDa subunit) (TFIIIC102)	---	-1.53924	0.00363737	0	8	91.6333	165.1	-1.15758	0.00986342	0	3	139.733	190.8	2
1451658_a_at	BC026793	POLR3C	polymerase (RNA) III (DNA directed) polypeptide C	---	-1.53924	0.00190539	0	9	115.167	169.467	-1.12246	0.00912676	0	1	116.433	149.667	2
1460567_at	AK046791,AK037109	9930116O05RIK	RIKEN cDNA 9930116O05 gene	---	-1.53924	0.00128855	0	8	53.9333	92.7333	-1.25025	0.00530714	0	1	78.2333	96.1667	2
1433550_at	BC049792	CHFR	checkpoint with forkhead and ring finger domains	ENSMUSG00000014668	-1.53924	0.000174635	0	7	181.1	276.3	1.27948	0.0438098	0	0	208.733	248.033	2
1452935_at	BC048630	None	Mus musculus, clone IMAGE:6744101, mRNA	---	-1.53924	0.000165304	0	7	108.133	168.767	-1.1938	0.054315	0	3	123.3	184.833	2
1424004_x_at	NM_029037	4930444A02RIK	RIKEN cDNA 4930444A02 gene	ENSMUSG00000037251	-1.55114	0.0486099	0	7	56.5333	86.6333	-4.12514	0.0491475	0	6	17.3667	68.2333	2
1428418_s_at	NM_173181	3110050N22RIK	RIKEN cDNA 3110050N22 gene	ENSMUSG00000043542	-1.55114	0.0201455	0	7	111.533	183.4	-1.28937	0.018755	0	3	123.133	185.533	2
1417211_a_at	NM_023483	1110032A03RIK	RIKEN cDNA 1110032A03 gene	ENSMUSG00000037971	-1.55114	0.0187634	0	8	143.233	222.333	-1.20303	0.00361895	0	2	129.2	175.3	2
1454759_at	NM_001004144	GIT1	G protein-coupled receptor kinase-interactor 1	---	-1.55114	0.0161091	0	9	81.7333	123.233	-1.29934	0.255065	0	0	67.6	81.8333	2
1424800_at	BC062927,D10727	ENAH	enabled homolog (Drosophila)	ENSMUSG00000022995	-1.55114	0.0130317	0	8	229	337.633	-1.17555	0.0728689	0	0	233.533	271.3	2
1453369_a_at	NM_028058	FUNDC1	FUN14 domain containing 1	ENSMUSG00000025040	-1.55114	0.0129376	0	9	165.967	266.067	1.06355	0.427114	0	0	220.067	230.767	2
1429809_at	AK018506	8430438D04RIK	RIKEN cDNA 8430438D04 gene	ENSMUSG00000036019	-1.55114	0.0107184	0	7	85.0667	136.567	-1.79557	0.000119035	0	3	102.8	190.167	2
1455061_a_at	NM_177470	ACAA2	acetyl-Coenzyme A acyltransferase 2 (mitochondrial 3-oxoacyl-Coenzyme A thiolase)	ENSMUSG00000036880	-1.55114	0.00929752	0	9	94.3	150.4	-1.17555	0.052722	0	2	82.1667	107.9	2
1417477_at	AK190677,AK181642,AK218977,AK198941	GTLF3B	gene trap locus F3b	ENSMUSG00000018931	-1.55114	0.00910005	0	9	115.467	194.533	-1.2217	0.0174287	0	2	138.033	173.8	2
1435938_at	AK008278	2610318C08RIK	RIKEN cDNA 2610318C08 gene	ENSMUSG00000048327	-1.55114	0.00879201	0	8	202.4	309.367	-1.4811	0.0703352	0	0	225.967	240.867	2
1454717_at	BC065093	ANKRD27	Ankyrin repeat domain 27 (VPS9 domain)	ENSMUSG00000034867	-1.55114	0.00528714	0	8	66.5	112.4	-2.09459	0.0312627	0	2	66.2667	96.5333	2
1457139_at	None	None	Autism susceptibility candidate 2	ENSMUSG00000056924	-1.55114	0.00500421	0	9	199.8	326.133	-1.44727	0.00730332	0	3	224.467	387.9	2
1422147_a_at	NM_016915	PLA2G6	phospholipase A2, group VI	ENSMUSG00000042632	-1.55114	0.00384481	0	9	99.7	163.233	-1.31951	0.0338422	0	2	81.3667	95.4333	2
1457424_at	BC066860,BC060260	EYA1	Eyes absent 1 homolog (Drosophila)	ENSMUSG00000025932	-1.55114	0.00334989	0	9	311.067	512.333	-1.59967	0.000537271	0	5	275.2	513.2	2
1422173_at	X74342	IPF1	insulin promoter factor 1, homeodomain transcription factor	ENSMUSG00000029644	-1.55114	0.00301974	0	9	237.2	372	-1.37131	0.0009917	0	2	169.9	266.6	2
1417349_at	NM_019788	PLDN	pallidin	---	-1.55114	0.00278702	0	7	237.8	376.767	-1.20303	0.00900356	0	3	274.967	428.467	2
1431068_at	NM_024288	1110007A06RIK	RIKEN cDNA 1110007A06 gene	ENSMUSG00000002222	-1.55114	0.00248782	0	8	80.3	128.533	-1.30938	0.0380398	0	0	80.3	66.6	2
1428732_at	BC049754	D030022P06RIK	RIKEN cDNA D030022P06 gene	---	-1.55114	0.000376613	0	9	114.033	180.6	-1.56314	0.000771925	0	4	107.2	185.967	2
1425022_at	NM_144937	USP3	ubiquitin specific protease 3	ENSMUSG00000032376	-1.56314	0.043176	0	9	110.4	154.467	-2.06257	0.0182135	0	3	85.8667	126.1	2
1418241_at	NM_011680	USF2	upstream transcription factor 2	ENSMUSG00000058239	-1.56314	0.0355727	0	9	129.933	196.5	-1.30938	0.0368269	0	2	121.4	167.4	2
1436546_at	None	None	RIKEN cDNA 6330549D23 gene	ENSMUSG00000045327	-1.56314	0.020548	0	8	87	131.833	-1.56314	0.0126807	0	2	62.5	95.3667	2
1434288_at	NM_144558	BIVM	basic, immunoglobulin-like variable motif containing	ENSMUSG00000041684	-1.56314	0.0200957	0	9	84.2	128.033	-1.83754	0.0846057	0	3	41.6	85.3667	2
1450084_s_at	NM_054102	IVNS1ABP	influenza virus NS1A binding protein	ENSMUSG00000023150	-1.56314	0.0168063	0	9	952.333	1441.67	1.03926	0.121389	1	3	1047.63	1502.43	2
1424875_at	NM_144895	SPG20	spastic paraplegia 20, spartin (Troyer syndrome) homolog (human)	ENSMUSG00000036580	-1.56314	0.0150563	0	9	42	75.6333	-1.17555	0.0422612	0	2	21.4333	44.1333	2
1418660_at	AK129118	CLOCK	circadian locomoter output cycles kaput	ENSMUSG00000029238	-1.56314	0.0116813	0	9	112.767	174.867	-1.37131	0.014852	0	3	113	198.633	2
1452605_at	NM_177588,NM_001001297	THNSL1	threonine synthase-like 1 (bacterial)	ENSMUSG00000048550	-1.56314	0.0116704	0	9	71.2	121.767	-1.07177	0.0197833	0	3	85.6333	146.833	2
1436389_at	None	None	RIKEN cDNA 5730596K20 gene	ENSMUSG00000024759	-1.56314	0.00788933	0	9	197.9	283.967	-1.00773	0.013932	2	3	215.6	302.6	2
1418736_at	AK003837,AK088407	B3GALT3	UDP-Gal:betaGlcNAc beta 1,3-galactosyltransferase, polypeptide 3	ENSMUSG00000043300	-1.56314	0.00764764	0	9	151.333	223.9	-1.08841	0.00876856	0	3	169.5	255.7	2
1452728_at	NM_026324	KIRREL3	kin of IRRE like 3 (Drosophila)	ENSMUSG00000032036	-1.56314	0.00553044	0	8	50.5667	76.5333	-2.57874	0.0545669	0	5	34.4333	57.8	2
1435664_at	AK032386	ZFP397	zinc finger protein 397	ENSMUSG00000024276	-1.56314	0.00414746	0	7	58.4667	88.5667	-1.25025	0.0108517	0	1	66.0333	102	2
1434709_at	NM_176930	C130076O07RIK	RIKEN cDNA C130076O07 gene	ENSMUSG00000020598	-1.56314	0.00311397	0	9	99.6667	148.433	-1.08841	0.000434366	0	3	73.5	111.267	2
1455588_at	NM_201358	BC034664	cDNA sequence BC034664	ENSMUSG00000046573	-1.56314	0.00142456	0	9	133.567	226.1	1.08841	0.000666372	0	0	179.5	222.667	2
1425364_a_at	NM_008577	SLC3A2	solute carrier family 3 (activators of dibasic and neutral amino acid transport), member 2	ENSMUSG00000010095	-1.56314	0.00103081	0	8	1348.93	2125.13	2.53932	0.00119324	9	0	3293.83	1694.47	2
1419258_at	NM_011541	TCEA1	transcription elongation factor A (SII) 1	ENSMUSG00000033813	-1.56314	0.000125506	0	9	812.233	1302.83	1.43617	0.0471171	5	0	992.1	952.1	2
1441881_x_at	NM_028443	3110032G18RIK	RIKEN cDNA 3110032G18 gene	ENSMUSG00000037962	-1.57522	0.0194865	0	9	371.767	632.367	-2.17682	0.00492372	0	6	374.367	891.5	2
1437539_at	AK081874	PRKAA1	protein kinase, AMP-activated, alpha 1 catalytic subunit	---	-1.57522	0.0146965	0	7	95.1333	178.033	-1.05539	0.0156776	0	1	139.067	193.433	2
1427386_at	BC020030	ARHGEF16	Rho guanine nucleotide exchange factor (GEF) 16	---	-1.57522	0.0130355	0	9	161.033	256.4	-1.08006	0.0151299	0	3	199.933	256.533	2
1455014_at	BC030358,AK083160	AV009015	Expressed sequence AV009015	---	-1.57522	0.0112947	0	9	240.1	374.433	-1.23114	0.00689549	0	3	202.633	280.733	2
1429218_at	NM_029585	2610034H20RIK	de-etiolated homolog 1 (Arabidopsis)	ENSMUSG00000030610	-1.57522	0.00826477	0	8	38.2667	69.9	-1.72774	0.00104252	0	3	35.7667	94.8	2
1456310_a_at	BC048854,BC076562,BC018401,BC055461	2610002J02RIK	RIKEN cDNA 2610002J02 gene	---	-1.57522	0.00537359	0	9	128.3	207.733	-1.25992	0.00312077	0	3	167.5	231.933	2
1429248_at	NM_026511	2810002N01RIK	RIKEN cDNA 2810002N01 gene	ENSMUSG00000037787	-1.57522	0.00528358	0	8	189.067	301.967	-1.17555	0.00310316	0	3	195.167	282.8	2
1434940_x_at	NM_026446	RGS19	regulator of G-protein signaling 19	ENSMUSG00000002458	-1.57522	0.0051507	0	7	42.4667	68.5333	1.33999	0.040538	3	3	27.1333	59	2
1452110_at	BC025942	MTRR	5-methyltetrahydrofolate-homocysteine methyltransferase reductase	ENSMUSG00000034617	-1.57522	0.00394458	0	9	69.1333	133.2	-1.23114	0.00479428	0	3	99.6667	138.667	2
1437194_x_at	NM_027891	1200011O22RIK	RIKEN cDNA 1200011O22 gene	ENSMUSG00000029703	-1.57522	0.00272038	0	8	156.233	249.2	-1.25025	0.0037633	0	3	133.8	195.133	2
1430292_a_at	NM_025471	1810030N24RIK	RIKEN cDNA 1810030N24 gene	ENSMUSG00000028295	-1.57522	0.00187837	0	9	234.567	382.5	-1.16653	0.00223244	0	3	307.633	426.667	2
1428364_at	NM_027013	SCNM1	sodium channel modifier 1	---	-1.57522	0.00105424	0	8	114.5	182.833	-1.45846	0.094101	0	3	101.6	142.833	2
1424915_s_at	AK122546	2310044G17RIK	---	---	-1.57522	0.00024695	0	7	148.933	212.467	-1.72774	0.000816217	0	4	151.933	298.233	2
1424293_s_at	NM_028264	2610319K07RIK	RIKEN cDNA 2610319K07 gene	ENSMUSG00000028221	-1.57522	0.00013555	0	9	172.8	259.7	-1.27948	0.00336962	0	3	176	256.4	2
1437370_at	NM_199007	SGOL2	shugoshin-like 2 (S. pombe)	---	-1.5874	0.0450048	0	7	69.5	101.433	-1.53924	0.0620708	0	2	82.7667	102.533	2
1434064_at	NM_198424	BC061259	cDNA sequence BC061259	ENSMUSG00000043964	-1.5874	0.0284665	0	7	88.5333	137.4	-1.13989	0.0375341	0	2	65.9667	96.6667	2
1433690_at	NM_028211	2210016L21RIK	RIKEN cDNA 2210016L21 gene	ENSMUSG00000029559	-1.5874	0.0272522	0	9	149.567	214.967	-1.35035	0.000126563	0	3	159	237.4	2
1449083_at	NM_025911	1810060J02RIK	RIKEN cDNA 1810060J02 gene	ENSMUSG00000030301	-1.5874	0.023833	0	8	184.267	301.433	1.02337	0.0984503	2	3	242.167	276.667	2
1435834_at	None	None	Growth arrest specific 2	ENSMUSG00000030498	-1.5874	0.0231033	0	9	146.5	215.667	-2.26228	0.00328121	0	6	84.8333	177.367	2
1428399_a_at	NM_027507,NM_030184	4930438O05RIK	RIKEN cDNA 4930438O05 gene	ENSMUSG00000062590	-1.5874	0.0194939	0	8	40.5333	64.0667	-1.55114	0.197413	0	0	45.9667	60	2
1423685_at	NM_146217	AARS	alanyl-tRNA synthetase	ENSMUSG00000031960	-1.5874	0.0155624	0	8	1276.6	2106.43	1.71449	0.347505	5	0	1781.53	1675.67	2
1460319_at	NM_016893	FUT8	fucosyltransferase 8	ENSMUSG00000021065	-1.5874	0.0113356	0	9	111.233	165.833	-1.40336	0.00927393	0	6	59.7	104.233	2
1428186_at	NM_027782	KCTD6	potassium channel tetramerisation domain containing 6	ENSMUSG00000021752	-1.5874	0.00741772	0	9	85.6333	150.167	-1.95432	0.00196188	0	4	66.5667	114.1	2
1453769_at	NM_181589	2610318C08RIK	RIKEN cDNA 2610318C08 gene	ENSMUSG00000048327	-1.5874	0.00641468	0	7	119.133	207.167	1.49255	0.713908	0	0	129.4	133.8	2
1454980_at	BC064088	4930402E16RIK	RIKEN cDNA 4930402E16 gene	ENSMUSG00000033624	-1.5874	0.00454191	0	9	82.7667	129.867	-1.13989	0.0394649	0	0	106.833	128.133	2
1434439_at	NM_019827	GSK3B	glycogen synthase kinase 3 beta	ENSMUSG00000022812	-1.5874	0.00344223	0	7	29	45.9667	-1.7818	0.0545891	0	5	32.7333	57.4	2
1449315_at	NM_011857	ODZ3	odd Oz/ten-m homolog 3 (Drosophila)	ENSMUSG00000031561	-1.5874	0.00211118	0	9	261.6	398.867	-1.05539	0.0271822	0	2	269.1	341.033	2
1418459_at	NM_025911	1810060J02RIK	RIKEN cDNA 1810060J02 gene	ENSMUSG00000030301	-1.5874	0.00208996	0	9	84.3667	124.567	-1.29934	0.137828	0	1	94.8	116.7	2
1435222_at	AK033368,AK087357,AK051083,AK033622	FOXP1	Forkhead box P1	ENSMUSG00000030067	-1.5874	0.00206921	0	8	98.7333	158.8	-1.23114	0.0663892	0	0	96.2	123.5	2
1455860_at	BC086806	PIGH	phosphatidylinositol glycan, class H	ENSMUSG00000021120	-1.5874	0.00201113	0	8	69.3	115.933	-1.30938	0.02294	0	3	83.2	153.9	2
1426962_at	BC086753,BC011337,BC060121	6820402O20RIK	RIKEN cDNA 6820402O20 gene	---	-1.5874	0.00182901	0	9	127.933	206.867	-1.38191	0.0151404	0	4	148.1	244.733	2
1435917_at	None	None	OCIA domain containing 2	---	-1.5874	0.00180267	0	9	178.333	255.667	-1.4811	0.0330535	0	3	159.4	207.533	2
1455260_at	NM_172153	MLR1	Mblk1-related protein-1	ENSMUSG00000015882	-1.5874	0.000659516	0	9	175.1	280.733	-1.20303	0.0039191	0	3	197.367	309.333	2
1431163_at	AK012385,AK019229,AK035700	2700046G09RIK	RIKEN cDNA 2700046G09 gene	---	-1.59967	0.0451349	0	9	71.9333	155.533	-2.04675	0.000591635	0	3	81.5	167.9	2
1435489_at	None	None	---	---	-1.59967	0.0298142	0	8	73.9667	113.633	-1.38191	0.00313297	0	3	93.1667	137.1	2
1419654_at	BC006672,BC056465,AK122524	TLE3	transducin-like enhancer of split 3, homolog of Drosophila E(spl)	ENSMUSG00000032280	-1.59967	0.0275476	0	9	60	95.7	-1.70133	0.00281721	0	3	44.5	81.7	2
1419404_s_at	Z19579,BC046317,BC052887,Z19580	SIAH1A|SIAH1B	seven in absentia 1A /// seven in absentia 1B	ENSMUSG00000036840 /// ENSMUSG00000040749	-1.59967	0.0244417	0	7	73.8	113.9	1.1053	0.252038	0	0	93.5333	125.767	2
1436332_at	NM_001012401	HSPB6	heat shock protein, alpha-crystallin-related, B6	---	-1.59967	0.0228015	0	9	161.967	248.767	-1.42515	0.0215316	0	3	164.333	226.933	2
1460394_a_at	U92477,BC039207,BC063080,AF162781	INPPL1	inositol polyphosphate phosphatase-like 1	ENSMUSG00000032737	-1.59967	0.0168236	0	9	85.1333	145.1	-1.68828	0.028928	0	4	67.3333	93.3	2
1437154_at	BC085106,AK172953,BC038377	4933426L22RIK	RIKEN cDNA 4933426L22 gene	ENSMUSG00000026506	-1.59967	0.0166568	0	9	96.7667	149.433	-1.18464	0.0497347	0	1	110.333	181.533	2
1417438_at	NM_023697	RDH14	retinol dehydrogenase 14 (all-trans and 9-cis)	ENSMUSG00000020621	-1.59967	0.0119944	0	9	265.833	407.067	-1.28937	0.00326512	0	3	258.9	425.867	2
1435059_at	None	None	RIKEN cDNA 1700010G06 gene	ENSMUSG00000022377	-1.59967	0.0078876	0	7	111.133	198.033	-1.1053	0.214762	0	1	151.867	166.467	2
1429096_at	AK013353	2810455D13RIK	RIKEN cDNA 2810455D13 gene	---	-1.59967	0.00782982	0	7	43.0333	73.9667	-1.59967	0.00202929	0	3	37.5	84.6333	2
1460644_at	NM_009739	BCKDK	branched chain ketoacid dehydrogenase kinase	ENSMUSG00000030802	-1.59967	0.0075146	0	8	169.367	285.833	-1.45846	0.00215263	0	3	104.067	177.5	2
1429775_a_at	NM_031999	TM7SF1	transmembrane 7 superfamily member 1	ENSMUSG00000021306	-1.59967	0.00510073	0	7	83.2667	127.5	-1.83754	0.014801	0	3	63.1667	82.7333	2
1431385_a_at	NM_019709	MBTPS1	membrane-bound transcription factor protease, site 1	ENSMUSG00000031835	-1.59967	0.00509343	0	9	113.567	188.167	-1.37131	0.913764	0	0	54.7333	55.9333	2
1454766_at	BC026924,AK053764,AK038995,AK050169	C730024G19RIK	RIKEN cDNA C730024G19 gene	---	-1.59967	0.00489559	0	9	161.4	257.2	-1.20303	0.0128844	0	3	214.7	304.867	2
1423840_at	NM_026618	D11ERTD99E	DNA segment, Chr 11, ERATO Doi 99, expressed	ENSMUSG00000017188	-1.59967	0.00387871	0	9	430.733	711.867	1.00773	0.00386412	3	3	444.1	697.433	2
1419757_at	NM_011256	PITPNM2	phosphatidylinositol transfer protein, membrane-associated 2	ENSMUSG00000029406	-1.59967	0.00231705	0	9	102.667	168.267	-1.41421	0.346087	0	3	94.7667	114.033	2
1437390_x_at	NM_016801	STX1A	syntaxin 1A (brain)	ENSMUSG00000007207	-1.59967	0.00228073	0	8	93.0333	158.433	-1.1487	0.00577831	0	2	116.5	151.233	2
1455894_at	NM_175004	A230072I16RIK	RIKEN cDNA A230072I16 gene	ENSMUSG00000048773	-1.59967	0.00203386	0	8	92.8667	164.2	-1.83754	0.0119606	0	4	115.467	189.933	2
1439035_at	AK049792	ZFP322A	RIKEN cDNA 4930586N03 gene	---	-1.59967	0.00106733	0	9	74.8667	133.6	-1.93933	0.00498533	0	4	65.7	110.7	2
1429178_at	AK031268,AK011778	ODZ3	odd Oz/ten-m homolog 3 (Drosophila)	ENSMUSG00000031561	-1.59967	6.31565e-05	0	9	220.733	332.767	-1.25992	0.00835135	0	3	205.467	300.267	2
1450048_a_at	NM_173011	IDH2	isocitrate dehydrogenase 2 (NADP+), mitochondrial	ENSMUSG00000030541	-1.59967	5.27544e-05	0	9	727.533	1137.1	1.13989	0.0155837	3	3	867	1129.43	2
1455333_at	BC023928,BC080686	BC023928	cDNA sequence BC023928	---	-1.61204	0.014801	0	7	247.7	362.367	-2.03105	0.00958443	0	6	179.033	395.1	2
1442024_at	None	None	Protein phosphatase 1, regulatory (inhibitor) subunit 3E	---	-1.61204	0.00886968	0	9	89.8333	131.733	-3.35066	0.121243	0	5	28.1667	81.2667	2
1433852_at	BC044772,BC046467,BC030876	C330002I19RIK	RIKEN cDNA C330002I19 gene	---	-1.61204	0.000203203	0	9	537.367	859.733	1.04729	0.0103469	3	3	691.133	809.633	2
1423258_at	NM_021889	SYT9	synaptotagmin 9	ENSMUSG00000062542	-1.61204	0.0331493	0	9	76.5333	108.867	-1.7818	0.0142016	0	6	73.9667	128.967	2
1451474_a_at	NM_027272	PARP8	poly (ADP-ribose) polymerase family, member 8	ENSMUSG00000021725	-1.61204	0.0125233	0	8	81.6333	137.033	-1.2217	0.026436	0	3	107.967	150.367	2
1425495_at	Z67747,BC065692	ZFP62	zinc finger protein 62	ENSMUSG00000046311	-1.61204	0.0116737	0	9	58	99.4	1.02337	0.0859564	0	3	76.9	140.233	2
1434696_at	BC037708	BC037708	cDNA sequence BC037708	ENSMUSG00000017858	-1.61204	0.00630579	0	7	138.567	279.267	-1.01552	0.0223172	0	2	187.967	262.533	2
1427043_s_at	NM_145951	COVA1	cytosolic ovarian carcinoma antigen 1	ENSMUSG00000031109	-1.61204	0.00574888	0	7	36.6667	68.8	-1.40336	0.00323894	0	0	35.0333	55.1333	2
1443941_at	AK049058	LOC433886	hypothetical gene supported by AK049058; BC025881	---	-1.61204	0.00515246	0	8	37.9	72.0667	-1.51572	0.0453765	0	3	37.2667	63.0333	2
1417779_at	NM_025636	2310079N02RIK	RIKEN cDNA 2310079N02 gene	ENSMUSG00000031851	-1.61204	0.00348061	0	7	74.4667	129.167	-1.42515	0.00200313	0	3	92.1333	124.3	2
1416723_at	BC043050,U16322	TCF4	transcription factor 4	ENSMUSG00000053477	-1.61204	0.0027092	0	7	78.7667	132.933	-1.55114	0.0428324	0	1	56.3333	84.9333	2
1448126_at	U64033,BC076599	TERA	teratocarcinoma expressed, serine rich	ENSMUSG00000039985	-1.61204	0.00177764	0	9	122.633	184.633	-1.68828	0.0217396	0	1	107.6	139.067	2
1454809_at	BC042791,BC080742,BC076623	9030406N13RIK	RIKEN cDNA 9030406N13 gene	ENSMUSG00000039697	-1.61204	0.000839992	0	7	97.4	178.6	-1.76813	0.000736958	0	6	92.9333	152	2
1453018_at	NM_026171	NVL	nuclear VCP-like	ENSMUSG00000026516	-1.61204	0.000359826	0	7	53.9	94.4667	-1.50409	0.0829722	0	2	80.1333	104.367	2
1460324_at	NM_153743,NM_007872	DNMT3A	DNA methyltransferase 3A	ENSMUSG00000020661	-1.61204	0.000229009	0	9	126.467	187.867	-1.30938	0.0127661	0	3	134.233	227.6	2
1417029_a_at	NM_030706	TRIM2	tripartite motif protein 2	ENSMUSG00000027993	-1.6245	0.049503	0	8	36.5	56.4	-1.46973	0.0422519	0	3	33.0667	64.5333	2
1422440_at	NM_009870	CDK4	cyclin-dependent kinase 4	ENSMUSG00000006728	-1.6245	0.0320289	0	9	467.633	765.8	1.28937	0.0117205	3	3	518.167	639.8	2
1437982_x_at	NM_144874	COX15	COX15 homolog, cytochrome c oxidase assembly protein (yeast)	ENSMUSG00000040018	-1.6245	0.0223302	0	8	107.467	188.933	-1.17555	0.0648492	0	3	125.6	225.867	2
1435138_at	NM_173446	AW121567	expressed sequence AW121567	ENSMUSG00000063893	-1.6245	0.0211094	0	9	67.8333	111.433	-1.71449	0.002017	0	6	64.2333	132.467	2
1426544_a_at	NM_025978	TTC14	tetratricopeptide repeat domain 14	ENSMUSG00000027677	-1.6245	0.0169414	0	7	34.6667	61.3	-1.53924	0.744155	0	0	36.1	37.3333	2
1417476_at	NM_013908	FBXW5	F-box and WD-40 domain protein 5	ENSMUSG00000015095	-1.6245	0.0132721	0	9	85.7667	149.167	-1.1487	0.0365107	0	2	113.333	150.6	2
1429064_at	BC089303,BC066797	2900024P20RIK	RIKEN cDNA 2900024P20 gene	---	-1.6245	0.00586346	0	9	103.9	166.533	-1.67533	1.76173e-05	0	3	122.533	209.933	2
1455737_at	AK021038,AK088561	C030002B11RIK	RIKEN cDNA C030002B11 gene	---	-1.6245	0.00294609	0	7	108.267	183.167	-1.11385	0.00024846	0	3	122.5	197.4	2
1451326_at	NM_029631	1810013B01RIK	RIKEN cDNA 1810013B01 gene	ENSMUSG00000042073	-1.6245	0.00109264	0	9	91.8333	147.667	-1.2217	0.0107878	0	2	106.2	157.633	2
1418112_at	NM_026154	MRPL10	mitochondrial ribosomal protein L10	ENSMUSG00000001445	-1.6245	0.00026055	0	9	264.767	413.133	-1.28937	0.00315464	0	3	297.333	432.867	2
1427095_at	BC011340	E030027H19RIK	RIKEN cDNA E030027H19 gene	---	-1.6245	0.000202237	0	7	149.5	255.233	-1.80946	0.000232263	0	3	117.933	206.433	2
1426844_a_at	NM_026549	6030457N17RIK	RIKEN cDNA 6030457N17 gene	---	-1.6245	1.65304e-05	0	9	122.067	197.067	1.23114	0.00472294	0	2	132	181.067	2
1429304_at	BC033266,AK039879,AK031808,AK033623	ANKRD10	ankyrin repeat domain 10	ENSMUSG00000031508	-1.63706	0.0487942	0	9	79.4667	104.867	-1.40336	0.00343011	0	6	80.7	155.967	2
1416918_at	NM_016747	DLGH3	discs, large homolog 3 (Drosophila)	ENSMUSG00000000881	-1.63706	0.0196265	0	9	46.7333	89.7667	-2.53932	0.00251978	0	6	38.8333	76.9	2
1451512_s_at	NM_146108	HIBCH	3-hydroxyisobutyryl-Coenzyme A hydrolase	ENSMUSG00000041426	-1.63706	0.0188018	0	9	73.5667	123.867	-1.42515	0.0346303	0	1	103.533	135.733	2
1434853_x_at	NM_018810	MKRN1	makorin, ring finger protein, 1	ENSMUSG00000029922	-1.63706	0.0176062	0	9	266.633	445.133	1.1938	0.0724055	3	2	349.2	482.8	2
1435190_at	AK036295	CHL1	cell adhesion molecule with homology to L1CAM	ENSMUSG00000030077	-1.63706	0.0175103	0	8	63.5	99.8	-1.27948	0.0685693	0	0	63.3667	79.2667	2
1449283_a_at	NM_013871	MAPK12	mitogen-activated protein kinase 12	ENSMUSG00000022610	-1.63706	0.0143797	0	7	82.1667	140.8	-1.52744	0.0044575	0	1	87.3667	124.233	2
1418919_at	NM_028232	SGOL1	shugoshin-like 1 (S. pombe)	ENSMUSG00000023940	-1.63706	0.0131575	0	7	86.5333	133.9	1.2217	0.355823	3	0	107.067	119.7	2
1417786_a_at	NM_026446	RGS19	regulator of G-protein signaling 19	ENSMUSG00000002458	-1.63706	0.0107926	0	8	78.9667	129.9	-1.70133	0.00107626	0	6	66.5667	106.467	2
1434085_at	NM_172617	ZFP523	zinc finger protein 523	ENSMUSG00000024220	-1.63706	0.00858938	0	7	72.8	132.233	-2.04675	0.0078048	0	4	85.4667	125.033	2
1427244_at	NM_178811	TTC15	tetratricopeptide repeat domain 15	ENSMUSG00000020628	-1.63706	0.00819382	0	9	79.8333	138.3	-1.1938	0.0268553	0	3	101.6	155.933	2
1448429_at	NM_013755	GYG1	glycogenin 1	ENSMUSG00000019528	-1.63706	0.00571994	0	7	141.7	230.1	1.20303	0.0988708	0	0	168.8	213.9	2
1437234_x_at	BC088997,AK077456,AK188718	HRMT1L1	---	---	-1.63706	0.00514584	0	9	185.033	300.433	-1.1487	0.0250047	0	3	191.7	279.3	2
1434664_at	NM_175245	2410129H14RIK	RIKEN cDNA 2410129H14 gene	ENSMUSG00000033186	-1.63706	0.00480924	0	9	122.867	215.133	1.25992	0.315457	0	0	179.6	200.333	2
1436747_at	BC062822	1110014K08RIK	RIKEN cDNA 1110014K08 gene	ENSMUSG00000047370 /// ENSMUSG00000050628	-1.63706	0.00467822	0	9	425.733	620.6	1.30938	0.572012	0	0	371.3	341.767	2
1419257_at	NM_011541	TCEA1	transcription elongation factor A (SII) 1	ENSMUSG00000033813	-1.63706	0.00456344	0	9	573.133	989.1	1.50409	0.167627	5	0	716.567	632.633	2
1427055_at	BC022612	4921507I02RIK	RIKEN cDNA 4921507I02 gene	---	-1.63706	0.0024679	0	7	44.6333	75.7	-1.56314	0.0707987	0	0	31.1667	39.4667	2
1429008_at	NM_026194	1810074P20RIK	RIKEN cDNA 1810074P20 gene	ENSMUSG00000040359	-1.63706	0.00148598	0	9	189.233	305.267	-1.03129	0.00673854	0	1	256.7	321.333	2
1417539_at	NM_011895	SLC35A1	solute carrier family 35 (CMP-sialic acid transporter), member 1	ENSMUSG00000028293	-1.63706	0.00134467	0	9	122.967	198.9	-1.41421	0.0183986	0	3	108.067	153.9	2
1433953_at	NM_178845,NM_172575	ZFP277	zinc finger protein 277	ENSMUSG00000055917	-1.63706	0.00132068	0	9	158.267	269.567	1.12246	0.031508	0	2	169.133	215.9	2
1436350_at	BC038086	D430039N05RIK	RIKEN cDNA D430039N05 gene	ENSMUSG00000048388	-1.63706	0.000285992	0	8	127.2	223.733	1.00773	0.0256088	0	0	102.7	145.033	2
1439884_at	None	None	nudix (nucleoside diphosphate linked moiety X)-type motif 16	ENSMUSG00000032565	-1.64972	0.0308938	0	8	56.2667	97.4	-2.1271	0.0136323	0	6	77.9333	174.7	2
1428083_at	BC064019,BC025215	2310043N10RIK	RIKEN cDNA 2310043N10 gene	---	-1.64972	0.0236544	0	9	157.333	255.333	-1.3926	0.0176803	0	6	157.233	320.467	2
1429456_a_at	NM_025298	POLR3E	polymerase (RNA) III (DNA directed) polypeptide E	ENSMUSG00000030880	-1.64972	0.0207025	0	7	50.4	88.5667	-1.38191	0.09244	0	0	51.2333	76.3333	2
1421727_at	NM_010164	EYA1	eyes absent 1 homolog (Drosophila)	ENSMUSG00000025932	-1.64972	0.0121046	0	7	77.8	131.8	-1.16653	0.0048046	0	3	61.7	109.1	2
1435397_at	BC038156	BC038156	cDNA sequence BC038156	ENSMUSG00000037019	-1.64972	0.00887249	0	9	141.167	249.033	-1.21233	0.194723	0	0	139.567	205.133	2
1453192_at	NM_028443	3110032G18RIK	RIKEN cDNA 3110032G18 gene	ENSMUSG00000037962	-1.64972	0.00848952	0	9	131.933	232.667	-1.85175	0.00148222	0	6	146.267	339.9	2
1436695_x_at	NM_144917	RBED1	RNA binding motif and ELMO domain 1	ENSMUSG00000056698	-1.64972	0.00468464	0	7	37.1333	63.1667	-1.41421	0.168896	0	2	22.1667	34.5667	2
1428507_at	NM_029826	HDHD2	haloacid dehalogenase-like hydrolase domain containing 2	ENSMUSG00000025419	-1.64972	0.00244065	0	9	120.6	188.1	-1.06355	0.00736257	0	2	120.8	185.967	2
1450882_s_at	NM_031999	TM7SF1	transmembrane 7 superfamily member 1	ENSMUSG00000021306	-1.64972	0.00219172	0	9	60.7667	104.033	-1.5874	0.0508486	0	0	51.9333	69.7333	2
1420611_at	NM_011100	PRKACB	protein kinase, cAMP dependent, catalytic, beta	ENSMUSG00000005034	-1.64972	0.000566126	0	9	373.333	602.4	1.06355	0.0187214	3	3	459.267	591.1	2
1419978_s_at	NM_028027	D10ERTD610E	DNA segment, Chr 10, ERATO Doi 610, expressed	ENSMUSG00000019467	-1.64972	0.000561083	0	8	50.5667	90.9667	-1.71449	0.00765155	0	2	63.8	108.133	2
1438169_a_at	NM_145148	FRMD4B	FERM domain containing 4B	ENSMUSG00000030064	-1.64972	0.000438173	0	8	48.4333	90.4333	-1.5874	0.00244687	0	5	70.6	127.433	2
1424291_at	NM_172410	NUP93	nucleoporin 93	ENSMUSG00000032939	-1.64972	0.0001844	0	9	579.933	927.3	-1.12246	0.00064554	0	3	488.733	661.433	2
1416635_at	NM_020561	SMPDL3A	sphingomyelin phosphodiesterase, acid-like 3A	ENSMUSG00000019872	-1.66248	0.0402097	0	9	66.2667	125.733	-1.3926	0.000591465	0	5	43.9667	91.5333	2
1417470_at	NM_030255	APOBEC3	apolipoprotein B editing complex 3	ENSMUSG00000009585	-1.66248	0.0376871	0	8	76.6	119	-2.65942	0.00156377	0	6	45.4	100.5	2
1439341_at	None	None	Transcribed locus	---	-1.66248	0.0208477	0	7	75.6	121.167	-1.42515	0.00100657	0	3	74.7	114	2
1433642_at	NM_172595	ARFRP2	ADP-ribosylation factor related protein 2	---	-1.66248	0.013952	0	9	76.8333	130.467	-1.25025	0.0215359	0	1	75.2333	92.0667	2
1436853_a_at	BC046764,AF033261,AF179273	SNCA	synuclein, alpha	ENSMUSG00000025889	-1.66248	0.0117145	0	7	54.2	119.933	-1.85175	0.0159073	0	5	23.7	70.8333	2
1442982_at	NM_177111	E230015L20RIK	RIKEN cDNA E230015L20 gene	ENSMUSG00000046753	-1.66248	0.0112131	0	8	84.6	140.767	-1.38191	0.000757579	0	3	93.1	137.767	2
1454690_at	NM_178590	IKBKG	inhibitor of kappaB kinase gamma	ENSMUSG00000004221	-1.66248	0.00915083	0	9	65.3333	121.4	1.21233	0.00123204	0	3	93.4333	154.6	2
1460192_at	BC057194,BC015075,BC076637,BC046466	OSBPL1A	oxysterol binding protein-like 1A	ENSMUSG00000024433	-1.66248	0.00648242	0	9	88.8	157.333	-1.23114	0.0967403	0	1	123.433	138.8	2
1421938_at	NM_023475	SERHL	serine hydrolase-like	ENSMUSG00000058586	-1.66248	0.00548354	0	7	87.9333	159.033	-1.06355	0.131527	0	3	130.7	159.133	2
1421026_at	NM_010302	GNA12	guanine nucleotide binding protein, alpha 12	ENSMUSG00000000149	-1.66248	0.00512788	0	7	79.1333	128.567	-1.23114	0.0854443	0	0	76.5	95.1667	2
1450243_a_at	NM_030598,NM_207649	DSCR1L1	Down syndrome critical region gene 1-like 1	ENSMUSG00000039601	-1.66248	0.00352502	0	9	94.5333	167.467	-1.05539	0.00264452	0	1	89.5667	121.767	2
1458602_at	BC066821	BBX	bobby sox homolog (Drosophila)	ENSMUSG00000022641	-1.66248	0.00344708	0	9	72.2667	113	-1.08006	0.220445	0	1	67.5667	79.9667	2
1417319_at	AK012834,AK004403	PVRL3	poliovirus receptor-related 3	ENSMUSG00000022656	-1.66248	0.0022306	0	9	129.833	218.367	-1.6245	0.000769895	0	3	114.033	204.3	2
1447693_s_at	AK050353,AK052439	NEO1	---	---	-1.66248	0.00216972	0	9	217.8	376.867	-1.08006	0.00415285	0	3	259.6	373.3	2
1418694_at	NM_019715	KCMF1	potassium channel modulatory factor 1	ENSMUSG00000055239	-1.66248	0.0017874	0	8	85.4333	139	-1.36079	0.019608	0	1	91.8667	127.833	2
1437840_s_at	None	None	Expressed sequence AI325464	---	-1.66248	0.00101076	0	8	94.7667	152.3	-1.27948	0.00657784	0	1	116.8	172.767	2
1454988_s_at	AK045756,AK031817	RAB22A	RAB22A, member RAS oncogene family	ENSMUSG00000027519	-1.66248	0.000800532	0	7	140.467	235.5	-1.1938	0.047913	0	3	140.4	187.433	2
1434014_at	NM_175029	APG4C	APG4 (ATG4) autophagy-related homolog C (S. cerevisiae)	ENSMUSG00000028550	-1.67533	0.0414667	0	7	34	67.1667	-1.7818	0.00578046	0	3	22.6333	47.7	2
1416259_at	NM_134025	PEX12	peroxisomal biogenesis factor 12	ENSMUSG00000018733	-1.67533	0.0288444	0	7	55.1	91.6	-1.7411	0.0869304	0	3	59.1667	89.1667	2
1426961_at	BC086753,BC011337,BC060121	6820402O20RIK	RIKEN cDNA 6820402O20 gene	---	-1.67533	0.0287842	0	9	143.867	250.267	-1.3926	0.0106115	0	3	170.567	321.133	2
1437253_at	BC050872,BC031553,AK131163	A630054L15RIK	RIKEN cDNA A630054L15 gene	ENSMUSG00000040818	-1.67533	0.0227843	0	9	125.7	201.433	-1.45846	0.010444	0	3	143	220.2	2
1424786_s_at	NM_172372	WDRX1	WD repeat domain, X-linked 1	ENSMUSG00000039382	-1.67533	0.0210529	0	9	110.733	176.667	-1.26966	0.00629659	0	1	90.1	120.1	2
1417027_at	NM_030706	TRIM2	tripartite motif protein 2	ENSMUSG00000027993	-1.67533	0.0114364	0	9	117.267	186.1	-2.42465	0.000287942	0	5	91.7333	181.167	2
1439768_x_at	NM_011350	SEMA4F	sema domain, immunoglobulin domain (Ig), TM domain, and short cytoplasmic domain	ENSMUSG00000000627	-1.67533	0.0106096	0	8	79.9333	125.8	-1.37131	0.00134017	0	3	82.1	135.633	2
1422972_s_at	NM_020004	GCN5L2	GCN5 general control of amino acid synthesis-like 2 (yeast)	ENSMUSG00000020918	-1.67533	0.0105263	0	9	96.9	155.933	-1.53924	0.057091	0	3	101.133	143.1	2
1415978_at	NM_023279	TUBB3	tubulin, beta 3	ENSMUSG00000062380	-1.67533	0.0100799	0	9	146.8	242.067	-2.01546	0.0023245	0	6	47.9333	96.7333	2
1449733_s_at	NM_009172	SIAH1A	seven in absentia 1A	ENSMUSG00000036840	-1.67533	0.0085429	0	9	80.3667	145.533	-1.27948	0.0291773	0	3	90.8333	133.433	2
1429966_at	AK010105	3110057O12RIK	RIKEN cDNA 3110057O12 gene	ENSMUSG00000037818	-1.67533	0.00834696	0	7	51.6	79.6	-1.52744	0.0350464	0	4	46.7333	78.9667	2
1450959_at	NM_020616	ICRFP703B1614Q5.6	predicted gene ICRFP703B1614Q5.6	ENSMUSG00000031023	-1.67533	0.00798505	0	9	151.533	235.733	-1.29934	0.0104149	0	3	176.467	268.6	2
1449086_at	NM_025999	RNF141	ring finger protein 141	ENSMUSG00000030788	-1.67533	0.00722648	0	9	104.2	185.033	-1.42515	0.130158	0	1	89.7	110.767	2
1427070_at	BC037155,BC017623	5730407K14RIK	RIKEN cDNA 5730407K14 gene	---	-1.67533	0.0061506	0	7	36.6	66.6667	-2.27977	0.579587	0	5	37.5333	39.5667	2
1416598_at	NM_031184	GLIS2	GLIS family zinc finger 2	ENSMUSG00000014303	-1.67533	0.00611097	0	8	95.3	165.967	-1.1487	0.0026524	0	3	94.0667	145.433	2
1439029_at	NM_173866	GPT2	glutamic pyruvate transaminase (alanine aminotransferase) 2	ENSMUSG00000031700	-1.67533	0.00582886	0	8	240.767	361.167	1.93933	0.00124756	3	0	261.567	156.4	2
1423391_at	NM_019834	GIT2	G protein-coupled receptor kinase-interactor 2	ENSMUSG00000041890	-1.67533	0.00508672	0	9	105.533	169.433	-1.16653	0.0021138	0	2	139.333	187.667	2
1456542_s_at	BC037122,BC070459	QRSL1	Glutaminyl-tRNA synthase (glutamine-hydrolyzing)-like 1	---	-1.67533	0.0048043	0	9	97.5	153.5	-1.29934	0.000786481	0	3	121.567	191.933	2
1424801_at	AK076131	ENAH	enabled homolog (Drosophila)	ENSMUSG00000022995	-1.67533	0.00463903	0	9	101.6	172.3	-1.4811	0.0327838	0	1	97.4	126.567	2
1428626_at	BC048545	2210402C18RIK	RIKEN cDNA 2210402C18 gene	ENSMUSG00000032184	-1.67533	0.00181098	0	9	113.633	172.133	-1.49255	0.00447276	0	6	105.8	189.733	2
1434931_at	AK050353,AK052439,AK031800	NEO1	---	---	-1.67533	0.000958336	0	9	159.7	261.5	-1.36079	0.00127676	0	3	192.2	263.567	2
1436795_at	NM_146105	9630058J23RIK	RIKEN cDNA 9630058J23 gene	ENSMUSG00000038949	-1.67533	0.000446283	0	9	151.133	242.167	-1.32971	7.98089e-06	0	3	166.967	254.833	2
1415685_at	BC016590,BC066819	MTIF2	mitochondrial translational initiation factor 2	ENSMUSG00000020459	-1.67533	0.000351239	0	9	208.833	372.3	-1.24066	0.00738301	0	3	177.933	282.167	2
1459522_s_at	AF114031,BC029903	GYG1	glycogenin 1	ENSMUSG00000019528	-1.67533	0.000304674	0	9	259	451.367	-1.13989	0.0788035	0	1	337.8	377	2
1428437_at	AK004427,AK013143	2700023B17RIK	RIKEN cDNA 2700023B17 gene	ENSMUSG00000002636	-1.67533	6.88396e-07	0	9	233.233	420.333	1.17555	0.945243	1	0	338.5	339.733	2
1449841_at	NM_008443	KIF3A	kinesin family member 3A	ENSMUSG00000018395	-1.68828	0.0340225	0	9	106.067	176.367	-1.80946	0.00913574	0	2	113.233	145.333	2
1434243_s_at	AK028543	TOMM70A	---	---	-1.68828	0.0310885	0	9	56.6	97	-1.46973	0.00951104	0	3	80.8333	120.067	2
1434204_x_at	NM_028230	SHMT2	---	---	-1.68828	0.0293578	0	9	43.7667	91.8	-1.56314	0.612534	0	0	47.9	40.3	2
1416274_at	AJ250670,BC005479	CTNS	cystinosis, nephropathic	ENSMUSG00000005949	-1.68828	0.0289506	0	9	64.0333	111.033	-1.38191	0.277934	0	0	81.6667	95.0333	2
1454797_at	BC058171	BC039161	cDNA sequence BC039161	---	-1.68828	0.013607	0	9	327.2	554.967	-1.3926	0.0010792	0	3	279.2	486	2
1440849_at	None	None	RIKEN cDNA 6330417G04 gene	---	-1.68828	0.0128934	0	9	344.2	540.7	-1.3926	0.000521676	0	3	414.667	671.267	2
1421155_at	NM_080445	B3GALT6	UDP-Gal:betaGal beta 1,3-galactosyltransferase, polypeptide 6	ENSMUSG00000050796	-1.68828	0.0113324	0	7	56	106.967	-1.66248	0.00497782	0	3	58.1667	101.133	2
1419509_a_at	NM_019542	NAGK	N-acetylglucosamine kinase	ENSMUSG00000034744	-1.68828	0.00826508	0	9	261.267	442.167	-1.08006	0.0275162	3	2	313.133	417.567	2
1448325_at	NM_008654	MYD116	myeloid differentiation primary response gene 116	ENSMUSG00000040435	-1.68828	0.00567644	0	9	252.7	437.533	4.18918	0.000136299	9	0	879.033	264.2	2
1424615_at	AK019004	FRAG1	FGF receptor activating protein 1	ENSMUSG00000030990	-1.68828	0.00228737	0	9	56.3	98.9	-1.85175	0.0927992	0	3	41.5667	74.9333	2
1424358_at	NM_144839	UBE2E2	ubiquitin-conjugating enzyme E2E 2 (UBC4/5 homolog, yeast)	ENSMUSG00000058317	-1.68828	0.00183977	0	7	96.8	167.233	-1.20303	0.0899747	0	2	138.5	181.8	2
1450054_at	AK181091,AK054558,AK209828,AK213327	ADD1	---	---	-1.68828	0.00115521	0	9	207.767	357.467	-1.50409	0.0334918	0	3	220.033	302.567	2
1430526_a_at	NM_026003,NM_011416	SMARCA2	SWI/SNF related, matrix associated, actin dependent regulator of chromatin, subfamily a, member 2	---	-1.68828	0.000947365	0	8	95.4	180.4	-1.16653	0.0226593	0	2	129.433	207.333	2
1431510_s_at	NM_026442	2010110K16RIK	RIKEN cDNA 2010110K16 gene	ENSMUSG00000039163	-1.68828	0.000637886	0	9	164.033	276	1.16653	0.00413067	3	3	155.8	230.4	2
1451083_s_at	NM_146217	AARS	alanyl-tRNA synthetase	ENSMUSG00000031960	-1.68828	0.000523692	0	9	1312.57	2203.53	1.44727	0.131803	3	0	1584.57	1732.3	2
1451974_at	AK047279,AK193149,AK215779,AK202654	OSBPL2	oxysterol binding protein-like 2	ENSMUSG00000039050	-1.68828	0.000128752	0	9	373.1	605.6	1.11385	0.066589	0	1	332.833	377.833	2
1454631_at	AK076252,AK078131	6330549H03RIK	RIKEN cDNA 6330549H03 gene	---	-1.70133	0.0412229	0	9	99.0333	159.633	-1.12246	0.0596669	0	1	126.033	149.467	2
1452763_at	AK003932	NIPA1	RIKEN cDNA 1110027G09 gene	---	-1.70133	0.0301973	0	8	49.6	71.1333	-2.04675	0.0220658	0	4	31.1667	65.2667	2
1434148_at	AK052198,AK039181,AK045400	TCF4	transcription factor 4	ENSMUSG00000053477	-1.70133	0.0285353	0	8	55.7	97.9	-1.42515	0.0784533	0	1	62.8667	84.2	2
1454084_a_at	NM_027838	SENP8	SUMO/sentrin specific protease 8	ENSMUSG00000051705	-1.70133	0.0264471	0	9	54.5667	81.8667	-2.48133	0.0285066	0	6	41.2333	90.6	2
1458351_s_at	NM_178633	KLHL2	kelch-like 2, Mayven (Drosophila)	ENSMUSG00000014164	-1.70133	0.0182982	0	8	55.1333	92.0333	-1.27948	0.00909792	0	3	49.1	69.4	2
1435153_at	NM_201646	BTBD6	BTB (POZ) domain containing 6	ENSMUSG00000002803	-1.70133	0.0123221	0	8	76.7	132.367	-1.27948	0.0121969	0	3	104.833	157.833	2
1426783_at	BC063752,BC060050,BC003983	GCN5L2	---	---	-1.70133	0.0108065	0	8	125.333	208.3	-1.4811	0.00998653	0	5	137.6	206.267	2
1417848_at	NM_133218	GIG1	glucocorticoid induced gene 1	ENSMUSG00000040209	-1.70133	0.0106784	0	9	132.133	199.3	-1.4811	0.00756617	0	3	106.1	152.567	2
1434775_at	AK037015,BC030315	PARD3	par-3 (partitioning defective 3) homolog (C. elegans)	ENSMUSG00000025812	-1.70133	0.0101485	0	9	64.3333	117.333	-1.32971	0.00628994	0	6	67.5333	121.867	2
1426621_a_at	NM_028392	PPP2R2B	protein phosphatase 2 (formerly 2A), regulatory subunit B (PR 52), beta isoform	ENSMUSG00000024500	-1.70133	0.00869443	0	9	149.433	311.367	-1.38191	0.00147505	0	3	169.1	287.533	2
1453087_at	AK018107	6330403L08RIK	RIKEN cDNA 6330403L08 gene	---	-1.70133	0.00790475	0	8	82.3	152.833	-2.01546	0.000828394	0	3	59.0333	114.867	2
1424460_s_at	NM_145376	BC005662	cDNA sequence BC005662	ENSMUSG00000021608	-1.70133	0.00617784	0	9	163.8	308.4	-1.24066	0.00195606	0	3	170.567	287.3	2
1424300_at	NM_026053	GEMIN6	gem (nuclear organelle) associated protein 6	ENSMUSG00000055760	-1.70133	0.00600214	0	9	206.6	366.467	-1.38191	0.0010101	0	3	273.267	432.167	2
1426494_at	NM_027266	RG9MTD3	RNA (guanine-9-) methyltransferase domain containing 3	ENSMUSG00000035601	-1.70133	0.00438822	0	9	96.6333	169.367	-1.2217	0.00186886	0	2	131.9	172.133	2
1436921_at	AK040753,AK030847	ATP7A	ATPase, Cu++ transporting, alpha polypeptide	ENSMUSG00000033792	-1.70133	0.00364325	0	9	440.333	756.167	1.20303	0.661744	1	0	641.2	652.6	2
1415893_at	AF036894,AK173137,BC026135	SGPL1	sphingosine phosphate lyase 1	ENSMUSG00000020097	-1.70133	0.00142849	0	9	134.433	225.367	1.38191	0.94443	0	0	169.633	171.1	2
1448534_at	NM_007547	PTPNS1	protein tyrosine phosphatase, non-receptor type substrate 1	ENSMUSG00000037902	-1.70133	8.72976e-05	0	9	114.8	181.667	-1.4811	0.00724742	0	4	104.733	143.833	2
1451848_a_at	D78646,BC043076,AK098082,BC003800	CRYZ	crystallin, zeta	ENSMUSG00000028199	-1.71449	0.0449089	0	8	46	76.6333	-1.42515	0.0498376	0	0	49.6333	73.4	2
1419655_at	BC006672,AK122524	TLE3	transducin-like enhancer of split 3, homolog of Drosophila E(spl)	ENSMUSG00000032280	-1.71449	0.0375297	0	9	158.533	257.767	-1.55114	0.0124167	0	5	150.133	208.467	2
1428207_at	NM_029850	BCL7A	B-cell CLL/lymphoma 7A	ENSMUSG00000029438	-1.71449	0.0342138	0	8	67.5667	125.633	-2.27977	0.00582478	0	4	54.4667	99.3333	2
1436627_at	AK048221,AK035282	D17ERTD663E	hypothetical gene supported by AK048221	---	-1.71449	0.0330137	0	8	28.6	53.0667	-2.89454	0.0444307	0	4	32	59.9	2
1451959_a_at	NM_009505	VEGFA	vascular endothelial growth factor A	ENSMUSG00000023951	-1.71449	0.0315453	0	9	382.833	578.433	1.25025	0.656823	3	0	488.433	460.767	2
1448318_at	NM_007408	ADFP	adipose differentiation related protein	ENSMUSG00000028494	-1.71449	0.0276192	0	9	184.8	296.3	-1.09682	0.01235	0	3	226.367	322.6	2
1458866_at	NM_177175	A930001M12RIK	RIKEN cDNA A930001M12 gene	ENSMUSG00000046593	-1.71449	0.0246258	0	8	27.6333	66.1333	-3.76099	0.00204553	0	6	28.2667	92.9333	2
1429063_s_at	AK018455	C80253	kinesin family member 16B	---	-1.71449	0.019184	0	9	73.6333	121.833	-1.36079	0.113892	0	2	74.6667	99.8	2
1434277_a_at	AK078284	6430570G24	hypothetical protein 6430570G24	---	-1.71449	0.0173144	0	9	120.933	202.8	-1.13114	0.0504932	0	3	109.5	175.967	2
1448401_at	NM_031878	SMARCD2	SWI/SNF related, matrix associated, actin dependent regulator of chromatin, subfamily d, member 2	ENSMUSG00000020710	-1.71449	0.00771807	0	9	77.1667	132.5	-1.57522	0.000712133	0	1	88.6333	118.133	2
1460234_at	BC054822,BC025229,BC080206,BC061040	BC054822	cDNA sequence BC054822	---	-1.71449	0.0074747	0	9	75.7	128.433	-2.2974	0.00459833	0	6	87.9333	138.267	2
1448705_at	NM_020625	ZFP297	zinc finger protein 297	ENSMUSG00000051390	-1.71449	0.00539387	0	9	143.5	228.533	-1.25992	0.00541565	0	3	146.4	215.1	2
1452256_at	NM_183275	1110002N22RIK	RIKEN cDNA 1110002N22 gene	ENSMUSG00000046909	-1.71449	0.00533105	0	9	73.2333	119.867	-2.40605	0.0305592	0	6	76.7	126.033	2
1434516_at	NM_177609	PSTK	phosphoseryl-tRNA kinase	ENSMUSG00000063179	-1.71449	0.005001	0	8	46.3667	84	-2.65942	0.00247164	0	4	34.4	84.3333	2
1426401_at	AK076570,AK053582	PPP3CA	protein phosphatase 3, catalytic subunit, alpha isoform	ENSMUSG00000028161	-1.71449	0.00472877	0	9	151.2	257	1	0.00870581	0	3	160.1	228.967	2
1433641_at	NM_008541	SMAD5	MAD homolog 5 (Drosophila)	ENSMUSG00000021540	-1.71449	0.00326072	0	9	85.1333	131.2	-1.02337	0.078717	0	3	95.3	148.867	2
1424215_at	NM_028058	FUNDC1	FUN14 domain containing 1	ENSMUSG00000025040	-1.71449	0.00304879	0	9	174.367	304.133	-1.18464	0.0241958	0	3	228.233	275.067	2
1426378_at	AK215849,AK193823,AK045250,AK209315	EIF4B	eukaryotic translation initiation factor 4B	ENSMUSG00000062117	-1.71449	0.00245493	0	9	535.867	879.233	1.35035	0.523122	1	0	667	652.433	2
1422592_at	NM_008729	CATND2	catenin delta 2	ENSMUSG00000022240	-1.71449	0.00237944	0	9	167.633	293.767	-1.11385	0.0323586	0	2	221.167	279.1	2
1433738_at	BC080314	5730445M16RIK	RIKEN cDNA 5730445M16 gene	---	-1.71449	0.00222953	0	9	224.767	385.7	1.20303	0.211511	0	0	318.567	305.567	2
1449376_at	NM_025449	NICN1	nicolin 1	ENSMUSG00000032606	-1.71449	0.00166075	0	9	88.7	139.667	1.13114	0.0222748	0	1	95.7	125.1	2
1451142_at	BC087543,BC024678,BC064811	SEC3L1	SEC3-like 1 (S. cerevisiae)	---	-1.71449	0.00132498	0	9	76.0667	151.067	1.15758	0.0375465	0	3	118.533	167.1	2
1419547_at	NM_023480	FAHD1	fumarylacetoacetate hydrolase domain containing 1	ENSMUSG00000045316	-1.71449	0.00104197	0	7	84.6333	152.667	-1.59967	0.00442797	0	4	50.1333	103.667	2
1428525_at	AK015642	0710005I19RIK	RIKEN cDNA 4930488B01 gene	---	-1.71449	0.000256543	0	9	236.867	401.167	-2.24492	3.62943e-05	0	6	137.567	348.533	2
1433728_at	NM_153803	BC038479	cDNA sequence BC038479	ENSMUSG00000036395	-1.71449	9.80871e-05	0	8	90.8	159.2	-1.11385	0.0377831	0	2	125.9	166.367	2
1426380_at	BC007171,BC036293,BC003968	EIF4B	eukaryotic translation initiation factor 4B	ENSMUSG00000062117	-1.71449	9.32659e-05	0	9	641.733	1118.03	1.20303	0.0228556	3	0	799.3	887.367	2
1449878_a_at	NM_133648,NM_133649	SLC12A6	solute carrier family 12, member 6	ENSMUSG00000027130	-1.72774	0.0305333	0	9	61.5667	107.267	-1.13114	0.0885644	0	3	56.7	80.0333	2
1437598_at	AK080813	7330412A13RIK	RIKEN cDNA 7330412A13 gene	---	-1.72774	0.0294268	0	8	64.3667	104.1	-1.15758	0.797982	0	0	77.4333	82.0667	2
1451166_a_at	NM_029339	1700023O11RIK	RIKEN cDNA 1700023O11 gene	ENSMUSG00000030714	-1.72774	0.01831	0	9	161.233	276.6	-1.12246	0.431375	0	0	171.533	182.233	2
1454858_x_at	NM_027334	3300001H21RIK	RIKEN cDNA 3300001H21 gene	ENSMUSG00000054619	-1.72774	0.0166509	0	7	83.7	138.633	-1.13989	0.0737269	0	1	79.5333	97.4667	2
1417179_at	NM_019571	TM4SF9	transmembrane 4 superfamily member 9	ENSMUSG00000028152	-1.72774	0.0143937	0	9	265.233	464.067	-1.18464	4.95251e-05	0	3	371.7	493.633	2
1424318_at	NM_173752	1110067D22RIK	RIKEN cDNA 1110067D22 gene	ENSMUSG00000042363	-1.72774	0.010881	0	9	84.6333	135.067	-2.85029	0.000235781	0	6	53.5333	144.8	2
1428344_at	BC052412,BC051510	4430402I18RIK	RIKEN cDNA 4932443D16 gene	---	-1.72774	0.00925434	0	9	154.433	250.033	-1.01552	0.00608735	0	3	171.533	261.767	2
1434957_at	AK029199	CDON	Cell adhesion molecule-related/down-regulated by oncogenes	ENSMUSG00000038119	-1.72774	0.00890186	0	7	56.4333	104	-1.52744	0.0040269	0	2	58.3333	95.8667	2
1435867_at	None	None	Transcribed locus	---	-1.72774	0.00796769	0	8	76.4	140.1	-1.46973	0.0501494	0	3	113.333	162.3	2
1436383_at	BC058395,BC059906	CPLX2	Complexin 2	ENSMUSG00000033615	-1.72774	0.00490848	0	9	95.1	157.167	-2.27977	0.0215907	0	6	63.5333	115.767	2
1454136_a_at	NM_025722	4921524J17RIK	RIKEN cDNA 4921524J17 gene	ENSMUSG00000036934	-1.72774	0.00350833	0	9	135.367	241.967	-1.09682	0.0340477	0	3	189.333	247.333	2
1420375_at	NM_008443	KIF3A	kinesin family member 3A	ENSMUSG00000018395	-1.72774	0.000648834	0	9	100.567	170.033	-1.04729	0.117941	0	2	125.133	156.633	2
1420909_at	NM_009505	VEGFA	vascular endothelial growth factor A	ENSMUSG00000023951	-1.72774	0.000322179	0	9	513.667	922.567	1.25992	0.948806	3	0	655.267	652.9	2
1428796_at	AK017436	BBX	RIKEN cDNA 5530401J07 gene	---	-1.72774	2.83239e-05	0	9	282.833	462.8	-1.20303	0.00127027	0	3	275.8	393.433	2
1450626_at	NM_027288	MANBA	mannosidase, beta A, lysosomal	ENSMUSG00000028164	-1.7411	0.0259766	0	8	45.7	79.6667	-1.5874	0.230324	0	2	61.9667	77.0667	2
1434134_at	NM_153555	WDR42A	WD repeat domain 42A	ENSMUSG00000026554	-1.7411	0.0232678	0	8	101.533	215.833	1.03129	0.0267177	0	1	160.867	210.633	2
1429468_at	AK003775	1110018F16RIK	RIKEN cDNA 1110018F16 gene	---	-1.7411	0.0163139	0	9	45.9667	73.3333	-1.03926	0.0183992	0	3	50.6	72.5333	2
1450411_at	NM_026520	2900009I07RIK	RIKEN cDNA 2900009I07 gene	ENSMUSG00000042939	-1.7411	0.0160265	0	8	40.9667	65.5333	-1.40336	0.00312656	0	3	35.8333	63.3333	2
1458129_at	AK087905	RORA	RAR-related orphan receptor alpha	ENSMUSG00000032238	-1.7411	0.0146435	0	9	34.5333	64.4667	-1.27948	0.312418	0	0	46.7667	41.6333	2
1455672_s_at	BC059906,BC058395	CPLX2	Complexin 2	ENSMUSG00000033615	-1.7411	0.00874322	0	9	172.7	276.133	-1.88049	0.00930111	0	3	111.367	169.767	2
1425733_a_at	NM_007945	EPS8	epidermal growth factor receptor pathway substrate 8	ENSMUSG00000015766	-1.7411	0.00491571	0	9	67.8	124.2	-1.5874	9.31614e-05	0	6	51.9333	109.633	2
1428718_at	AK129084	SCRN1	secernin 1	ENSMUSG00000019124	-1.7411	0.00434137	0	9	63.4333	117.6	-1.72774	0.0287182	0	6	88.3667	126.333	2
1436570_at	None	None	Transcribed locus	---	-1.7411	0.00265624	0	9	122.033	219.233	-1.67533	0.00146002	0	5	84.7667	188.167	2
1426693_x_at	NM_144874	COX15	COX15 homolog, cytochrome c oxidase assembly protein (yeast)	ENSMUSG00000040018	-1.7411	0.00237699	0	9	100.7	172.1	-1.24066	0.000430023	0	3	130.167	212	2
1440388_at	None	None	Transcribed locus	---	-1.7411	0.00190183	0	9	61.0667	102.3	-1.50409	0.00124417	0	6	39.4333	86.4667	2
1455345_at	BC038941,AK129097	PHF15	PHD finger protein 15	ENSMUSG00000020387	-1.7411	0.00158989	0	9	166.1	276.733	-1.41421	0.0301354	0	3	176.5	271.467	2
1425482_s_at	NM_146033	ANKMY2	ankyrin repeat and MYND domain containing 2	ENSMUSG00000036188	-1.7411	0.00137122	0	9	97.5	197.533	-1.16653	0.00106678	0	3	149.067	204.233	2
1439255_s_at	NM_031999	TM7SF1	transmembrane 7 superfamily member 1	ENSMUSG00000021306	-1.7411	3.55495e-06	0	9	160.3	276.1	-1.30938	0.0100523	0	3	136.4	180.8	2
1420981_a_at	NM_010723	LMO4	LIM domain only 4	ENSMUSG00000028266	-1.75456	0.0498825	0	8	42.9333	78.1	-1.31951	0.24023	0	0	58.6667	54.7333	2
1424610_at	NM_145520	TRUB2	TruB pseudouridine (psi) synthase homolog 2 (E. coli)	ENSMUSG00000039826	-1.75456	0.0413131	0	7	53.2667	102	-1.57522	0.000970962	0	4	75.4	170.733	2
1428164_at	NM_028794	NUDT9	nudix (nucleoside diphosphate linked moiety X)-type motif 9	ENSMUSG00000029310	-1.75456	0.0327444	0	9	65.1	105.333	-1.15758	0.0460346	0	3	63.3667	112.633	2
1434150_a_at	NM_027334	3300001H21RIK	RIKEN cDNA 3300001H21 gene	ENSMUSG00000054619	-1.75456	0.0190004	0	8	44.1	85.3667	-1.5874	0.0578299	0	1	38.0667	49.6667	2
1418987_at	NM_011109	PLA2G2D	phospholipase A2, group IID	ENSMUSG00000041202	-1.75456	0.00683868	0	7	32.4333	64.0667	-1.5874	0.0719846	0	2	33	58.1667	2
1435208_at	BC085093	DTX3L	Deltex 3-like (Drosophila)	---	-1.75456	0.00518253	0	8	71.8333	127	-1.56314	0.0338653	0	2	61.1667	104.367	2
1417847_at	AB019577,BC046778,BC053029,AK122331	ULK2	Unc-51 like kinase 2 (C. elegans)	ENSMUSG00000004798	-1.75456	0.00508941	0	7	105.4	185.367	-1.1487	0.0219626	0	0	73.5667	86.3	2
1424559_at	NM_144911	AW060207	expressed sequence AW060207	ENSMUSG00000033773	-1.75456	0.00284378	0	9	64.3333	115	-1.4811	0.000420413	0	4	67.2	128.567	2
1438930_s_at	None	None	methyl CpG binding protein 2	ENSMUSG00000031393	-1.75456	0.00130248	0	9	43.6	89.8333	-1.26966	0.0134235	0	2	53.3333	91.3667	2
1439606_at	None	None	---	---	-1.76813	0.0363377	0	8	61.8667	94.2	-1.59967	0.00375129	0	3	51	86.4333	2
1430896_s_at	NM_024446,NM_024437	NUDT7	nudix (nucleoside diphosphate linked moiety X)-type motif 7	ENSMUSG00000031767	-1.76813	0.0236536	0	9	76.2333	141.3	-1.55114	0.00451802	0	3	75.8	122.733	2
1422648_at	NM_007514	SLC7A2	solute carrier family 7 (cationic amino acid transporter, y+ system), member 2	ENSMUSG00000031596	-1.76813	0.0203328	0	9	37.4667	64.6333	-1.33999	0.297607	0	0	33.2333	44.5667	2
1460549_a_at	NM_178347	CDC23	CDC23 (cell division cycle 23, yeast, homolog)	ENSMUSG00000024370	-1.76813	0.0164529	0	8	87.8	149.8	-1.02337	0.128265	0	0	123.567	143.433	2
1418071_s_at	BC062123	CDYL	chromodomain protein, Y chromosome-like	ENSMUSG00000059288	-1.76813	0.0138937	0	9	55	109.7	-1.32971	0.00422513	0	3	69.8333	112.367	2
1417031_at	NM_025864	2310028N02RIK	RIKEN cDNA 2310028N02 gene	ENSMUSG00000026627	-1.76813	0.0134678	0	9	182.633	296.2	-1.13989	0.0207601	0	0	231.233	271.333	2
1429415_at	NM_027230	PRKCBP1	protein kinase C binding protein 1	ENSMUSG00000039671	-1.76813	0.0108127	0	7	43.3333	76.7	-2.04675	7.81246e-05	0	6	52.9667	105.133	2
1438205_at	BC034452,AK188239,AK184010,AK182670	1110014N23RIK	RIKEN cDNA 1110014N23 gene /// similar to chromosome 11 open reading frame2; chromosome 11 open reading frame2	---	-1.76813	0.00575947	0	7	80.2333	135.667	-1.09682	0.100972	0	0	99.5333	117.367	2
1448747_at	NM_026346	FBXO32	F-box only protein 32	ENSMUSG00000022358	-1.76813	0.00109567	0	9	28.3333	64.9667	-1.01552	0.0242555	0	0	38.1667	52.5667	2
1420866_at	NM_009547	ZFP161	zinc finger protein 161	ENSMUSG00000046336	-1.76813	0.000638211	0	8	113.767	206.867	-1.55114	4.13106e-05	0	3	89.7667	168.7	2
1421833_at	NM_008846	PIP5K1A	phosphatidylinositol-4-phosphate 5-kinase, type 1 alpha	ENSMUSG00000024867	-1.76813	0.000150838	0	9	414.4	744.167	-1	0.555975	0	0	420.3	434	2
1460694_s_at	BC052516,AF317422,BC004055,BC056197	SVIL	supervillin	ENSMUSG00000024236	-1.7818	0.0152882	0	8	84.8	149.8	-1.42515	0.00422413	0	3	105	151.033	2
1455633_at	NM_172817	ZFP647	zinc finger protein 647	ENSMUSG00000054967	-1.7818	0.00913182	0	9	75.3667	124.933	-1.55114	0.00792317	0	4	64.2333	109.567	2
1452971_at	AK011127,AK212886	UPF3A	UPF3 regulator of nonsense transcripts homolog A (yeast)	---	-1.7818	0.00753872	0	7	66.9	133.967	1.04729	0.213229	0	0	101	116.767	2
1456401_at	NM_023116	CACNB2	calcium channel, voltage-dependent, beta 2 subunit	ENSMUSG00000057914	-1.7818	0.00744567	0	8	62	105.833	-1.88049	0.0221916	0	3	65.5	126.333	2
1417969_at	NM_133765	FBXO31	F-box only protein 31	ENSMUSG00000031811	-1.7818	0.00693731	0	7	27	47.3333	-1.98466	0.127341	0	0	32.7	43.4333	2
1437663_at	NM_178698	D430024F16RIK	phosphatidylinositol glycan, class V	ENSMUSG00000043257	-1.7818	0.00490029	0	8	50.7	107.9	-1.45846	0.00885143	0	3	65.5667	122.067	2
1420138_at	L36539,BC015263,U32469,U66103	SLC19A1	solute carrier family 19 (sodium/hydrogen exchanger), member 1	ENSMUSG00000001436	-1.7818	0.00489419	0	7	61.4	111.6	-1.86607	0.128372	0	4	58.9333	82.7667	2
1421118_a_at	NM_018882	GPR56	G protein-coupled receptor 56	ENSMUSG00000031785	-1.7818	0.00441667	0	9	161.167	277.267	-1.02337	0.00172534	0	3	198	263.8	2
1420081_s_at	NM_026412	D2ERTD750E	DNA segment, Chr 2, ERATO Doi 750, expressed	ENSMUSG00000027331	-1.7818	0.00436237	0	9	191.167	403.833	1.03129	0.237728	3	0	304.333	337.1	2
1453468_at	NM_175128	4930430F08RIK	RIKEN cDNA 4930430F08 gene	ENSMUSG00000046567	-1.7818	0.00297668	0	7	40.3667	69.0333	-1.42515	0.599275	0	0	55.6	59.9	2
1433831_at	AK081839,AK032839	4833418A01RIK	RIKEN cDNA 4833418A01 gene	ENSMUSG00000041966	-1.7818	0.00233921	0	9	45.2	81.3	-1.83754	0.00133496	0	3	58.9333	113.133	2
1422662_at	NM_018886	LGALS8	lectin, galactose binding, soluble 8	ENSMUSG00000057554	-1.7818	0.000296944	0	9	127.3	224.1	-1.37131	0.0229751	0	3	166.4	206.933	2
1453504_at	NM_027427	TAF15	TAF15 RNA polymerase II, TATA box binding protein (TBP)-associated factor	ENSMUSG00000020680	-1.79557	0.04511	0	8	37.1	73.5667	-1.13114	0.559262	0	0	58.1	55.3333	2
1434235_at	NM_011394	SLC20A2	solute carrier family 20, member 2	ENSMUSG00000037656	-1.79557	0.0427694	0	8	64.3667	112.067	-1.18464	0.00533577	0	4	68.2	138.167	2
1418651_at	AK005819	SPATA6	spermatogenesis associated 6	ENSMUSG00000034401	-1.79557	0.0382576	0	9	57.4	86	-1.41421	0.923361	0	2	67.8667	66.2333	2
1453474_at	None	None	RIKEN cDNA 1300007F04 gene	ENSMUSG00000000686	-1.79557	0.00920703	0	9	131.2	244.233	-2.21061	0.00280636	0	6	98.2667	241.233	2
1451569_at	None	None	nuclear receptor subfamily 2, group C, member 2	---	-1.79557	0.00496052	0	9	69	112.867	1.03129	0.222168	0	0	82.4333	91.6333	2
1420953_at	NM_013457	ADD1	adducin 1 (alpha)	ENSMUSG00000029106	-1.79557	0.00374593	0	9	97.2	236.733	1.13989	0.00789396	0	3	116.267	193.7	2
1436729_at	AK129483	2600003E23RIK	RIKEN cDNA 2600003E23 gene	ENSMUSG00000029094	-1.79557	0.00353846	0	9	65.4667	116.433	1.00773	0.216916	0	2	93.6667	103.967	2
1433894_at	AK047180	AI591476	expressed sequence AI591476	ENSMUSG00000063568	-1.79557	0.00129928	0	8	47.6333	117.467	1.13989	0.0518733	0	1	78.6667	107.6	2
1419286_s_at	BC055721,AF354757,Y10495,Y10496	CDV1	carnitine deficiency-associated gene expressed in ventricle 1	ENSMUSG00000029469	-1.79557	0.000562462	0	9	227.333	416.833	-1.06355	0.0252465	0	3	335.533	407.9	2
1435074_at	AK078219	2310036D22RIK	RIKEN cDNA 2310036D22 gene	ENSMUSG00000029571	-1.79557	0.000233323	0	9	253.967	465.033	-1.08006	0.000446793	0	3	297.267	413.733	2
1442870_at	AK034059	None	CDNA, clone:Y2G0105B03, strand:unspecified	---	-1.79557	6.55555e-05	0	9	375.4	674.933	-1.61204	0.000801172	0	3	282.533	587.5	2
1450253_a_at	NM_011948	MAP3K4	mitogen activated protein kinase kinase kinase 4	ENSMUSG00000014426	-1.80946	0.0367954	0	9	69.8667	120.133	-1.52744	0.000530252	0	6	81.2667	150.933	2
1449554_at	BC006672,BC056465,X73360,AK122524	TLE3	transducin-like enhancer of split 3, homolog of Drosophila E(spl)	ENSMUSG00000032280	-1.80946	0.028682	0	9	61	114.533	-1.70133	0.0240279	0	3	46.1667	71.4333	2
1448360_s_at	NM_021421	D1ERTD396E	DNA segment, Chr 1, ERATO Doi 396, expressed	ENSMUSG00000026634	-1.80946	0.0234884	0	9	114.467	191.367	-1.23114	0.0589715	0	2	160.033	220.467	2
1428260_at	NM_178628	SPG3A	spastic paraplegia 3A homolog (human)	ENSMUSG00000021066	-1.80946	0.0128217	0	9	23.1333	56.9	-1.16653	0.0193296	0	3	49.4333	73.2667	2
1433485_x_at	NM_018882	GPR56	G protein-coupled receptor 56	ENSMUSG00000031785	-1.80946	0.0110193	0	9	163.567	251.2	1	0.0540561	2	3	167.8	229.467	2
1449964_a_at	NM_019966	MLYCD	malonyl-CoA decarboxylase	ENSMUSG00000054522	-1.80946	0.0108695	0	7	53.2333	99.7333	-2.01546	0.00849071	0	6	81.5667	150.733	2
1428220_at	NM_029081	5730419I09RIK	RIKEN cDNA 5730419I09 gene	ENSMUSG00000030279	-1.80946	0.0107361	0	9	62.1333	105.067	-1.15758	0.0211516	0	2	73.3667	101.367	2
1427019_at	AK078108,BC023404,AK086221	PTPRZ1	protein tyrosine phosphatase, receptor type Z, polypeptide 1	---	-1.80946	0.0106056	0	9	181.4	341	-1.59967	0.00290772	0	3	179.633	341.433	2
1450927_at	NM_025808	LZTR1	leucine-zipper-like transcriptional regulator, 1	ENSMUSG00000022761	-1.80946	0.00857222	0	9	106.267	187.1	-1.08841	0.0762134	0	0	111.2	153.2	2
1456150_at	AK129429	A630082K20RIK	RIKEN cDNA A630082K20 gene	---	-1.80946	0.00638837	0	9	83.9333	152.333	1.00773	0.0158548	0	3	106.333	191.867	2
1436867_at	NM_175347	SRL	sarcalumenin	ENSMUSG00000022519	-1.80946	0.0044822	0	9	53.5333	98.0667	-1.59967	0.0693214	0	4	29.8667	54.7	2
1448239_at	NM_010442	HMOX1	heme oxygenase (decycling) 1	ENSMUSG00000005413	-1.80946	0.0034178	0	9	175.533	314.8	1.13989	0.0625548	0	0	211.9	192.667	2
1431530_a_at	NM_019571	TM4SF9	transmembrane 4 superfamily member 9	ENSMUSG00000028152	-1.80946	0.00286229	0	9	161.2	276.8	1.02337	0.823818	0	0	236.333	240.467	2
1452792_at	NM_025943	2810422M04RIK	RIKEN cDNA 2810422M04 gene	---	-1.80946	0.00238051	0	9	83.5	148.6	-1.17555	0.0123556	0	3	77.3	114.6	2
1417028_a_at	NM_030706	TRIM2	tripartite motif protein 2	ENSMUSG00000027993	-1.80946	0.00178328	0	9	95	173.567	-1.80946	0.00298121	0	5	94.6667	191.5	2
1416225_at	NM_007409	ADH1	alcohol dehydrogenase 1 (class I)	ENSMUSG00000055301	-1.80946	0.000118763	0	9	619.8	1125.87	-1.13989	0.000792778	0	3	605.633	1033.03	2
1428450_at	NM_027420	2610034B18RIK	RIKEN cDNA 2610034B18 gene	ENSMUSG00000039043	-1.82344	0.0480716	0	9	97.9	169.067	-1.56314	0.0190573	0	3	96.1667	151.1	2
1423831_at	NM_145401	PRKAG2	protein kinase, AMP-activated, gamma 2 non-catalytic subunit	---	-1.82344	0.0376439	0	9	52.5333	101.067	-1.1053	0.0603588	0	2	74.3	91.5	2
1460257_a_at	NM_026829	MTHFS	5, 10-methenyltetrahydrofolate synthetase	---	-1.82344	0.0225406	0	9	89.9667	167.267	-1.38191	0.00951777	0	1	95.3667	124.8	2
1454851_at	None	None	Mitochondrial ribosomal protein S25	ENSMUSG00000014551	-1.82344	0.00345958	0	9	278.6	469.667	-1.1053	0.0862058	0	0	321.967	370.367	2
1454825_at	AK180223,AK212543,AK195187,AK216884	1110014N23RIK	RIKEN cDNA 1110014N23 gene /// similar to chromosome 11 open reading frame2; chromosome 11 open reading frame2	---	-1.82344	0.00112938	0	7	67.5333	134.767	1.16653	0.310761	0	0	117.2	125.2	2
1431302_a_at	NM_024446,NM_024437	NUDT7	nudix (nucleoside diphosphate linked moiety X)-type motif 7	ENSMUSG00000031767	-1.82344	0.00092278	0	9	113.233	219.8	-1.61204	0.00586487	0	5	111.467	183.6	2
1441980_at	AK081215,AK046449	C030007I09RIK	RIKEN cDNA C030007I09 gene	ENSMUSG00000063937	-1.82344	0.000866227	0	8	51.8667	108.467	-1.43617	0.0482543	0	3	83.6333	122.533	2
1426322_a_at	NM_028231	KCNMB2	potassium large conductance calcium-activated channel, subfamily M, beta member 2	ENSMUSG00000037610	-1.82344	0.000418822	0	9	197.6	339.4	-1.85175	0.00314317	0	3	126.3	235.6	2
1435473_at	NM_001005420	GM347	gene model 347, (NCBI)	---	-1.83754	0.0334956	0	9	88.3667	151.8	-1.55114	0.0040434	0	3	100.967	181.9	2
1426969_at	BC056390,BC059017	TRIM23	tripartite motif protein 23	ENSMUSG00000021712	-1.83754	0.00988986	0	9	136.067	253.967	-1.1053	0.00402738	0	2	171.567	246.833	2
1435161_at	None	None	---	---	-1.83754	0.00555014	0	9	65.9667	129.9	-1.59967	0.000938648	0	3	103.733	204.8	2
1433655_at	None	None	Ring finger protein 141	ENSMUSG00000030788	-1.83754	0.00512866	0	9	205.433	345.267	1.2217	0.00705893	0	3	173.9	210.7	2
1455162_at	NM_153392	4922503N01RIK	RIKEN cDNA 4922503N01 gene	ENSMUSG00000028555	-1.83754	0.00434399	0	9	82.5	137.933	-1.46973	0.00831379	0	3	80.1333	128.4	2
1423958_a_at	NM_026213	2900001O04RIK	RIKEN cDNA 2900001O04 gene	ENSMUSG00000022151	-1.83754	0.00396134	0	9	145.167	260.867	-1.01552	0.00055699	0	1	147.6	222.067	2
1451313_a_at	NM_173752	1110067D22RIK	RIKEN cDNA 1110067D22 gene	ENSMUSG00000042363	-1.83754	0.00293688	0	9	59.9667	102.8	-2.74262	0.000241673	0	6	33.6333	101.467	2
1429155_at	NM_025747	4933411K20RIK	RIKEN cDNA 4933411K20 gene	ENSMUSG00000031631	-1.83754	0.000826497	0	9	134.267	239.7	-1.59967	0.00864717	0	3	173.467	265.467	2
1435150_at	None	None	RIKEN cDNA E430021H15 gene	---	-1.83754	0.00063932	0	9	39.5333	76.0333	-1.42515	0.000601232	0	4	27.2333	78.7667	2
1426315_a_at	NM_144905	6330416G13RIK	RIKEN cDNA 6330416G13 gene	ENSMUSG00000045917	-1.83754	0.000286007	0	7	32.9667	65.3667	-1.88049	0.170227	0	1	26.3667	38.1333	2
1426382_at	BC018556,AJ271833	PPM1B	protein phosphatase 1B, magnesium dependent, beta isoform	ENSMUSG00000061130	-1.83754	8.10954e-05	0	9	315.833	564.2	-1.31951	0.00302344	0	3	304.933	489.367	2
1429984_at	AK077572,AK017666	5730455O13RIK	RIKEN cDNA 5730455O13 gene	---	-1.85175	0.0240957	0	9	67.3333	123.7	-1.44727	0.0403404	0	3	67.7667	114.733	2
1428657_at	AK004146	1110037N09RIK	RIKEN cDNA 1110037N09 gene	---	-1.85175	0.022856	0	9	48.2	87.2667	-3.81937	0.00317804	0	6	25.8	80	2
1417538_at	NM_011895	SLC35A1	solute carrier family 35 (CMP-sialic acid transporter), member 1	ENSMUSG00000028293	-1.85175	0.0133964	0	9	86.6	180.133	-1.50409	0.00735619	0	3	92	146.8	2
1430776_s_at	NM_027480	ANKRD24	ankyrin repeat domain 24	ENSMUSG00000054708	-1.85175	0.0074258	0	9	100.533	159.567	-1.1053	0.0290274	0	3	131.733	190.133	2
1420864_at	NM_009547	ZFP161	zinc finger protein 161	ENSMUSG00000046336	-1.85175	0.0072629	0	9	62.7667	128.2	-1.40336	6.94696e-05	0	3	52.3333	96.4667	2
1438673_at	None	None	solute carrier family 4, sodium bicarbonate cotransporter, member 7	---	-1.85175	0.000744849	0	9	363.7	636.533	1.12246	0.000500381	3	1	540.933	652.433	2
1451277_at	NM_146090	ZADH2	zinc binding alcohol dehydrogenase, domain containing 2	ENSMUSG00000049090	-1.85175	0.000457266	0	9	128.233	242.4	-2.38759	0.00187013	0	3	77.3333	173.3	2
1427185_at	AK041074	MEF2A	RIKEN cDNA A430081F14 gene	ENSMUSG00000030557	-1.85175	0.000233914	0	9	432.767	795.933	1.06355	0.00313172	0	3	588.267	753.133	2
1429225_at	AK018192	6330417K15RIK	RIKEN cDNA 6330417K15 gene	---	-1.85175	2.2336e-05	0	9	141.267	265	1	0.000500977	0	3	203.233	301.367	2
1424054_at	BC069864,BC016566,BC083320,BC055704	BTBD2	BTB (POZ) domain containing 2	---	-1.86607	0.0374028	0	9	97.2	165	-1.51572	0.019338	0	3	133.333	215	2
1418763_at	NM_023175	NIT2	nitrilase family, member 2	ENSMUSG00000022751	-1.86607	0.0180085	0	8	40.3667	77.5667	-1.4811	0.00107284	0	3	58.6	107.233	2
1448779_at	NM_028412	CIZ1	CDKN1A interacting zinc finger protein 1	ENSMUSG00000039205	-1.86607	0.0111341	0	9	80.5	138.3	-1.05539	0.00298443	0	3	97.4333	155.267	2
1435278_at	None	None	RIKEN cDNA 2610206C24 gene	---	-1.86607	0.00581019	0	8	49.3333	94.4667	-1.41421	0.00483644	0	4	38.1	79.9667	2
1426524_at	BC004084	GNPDA2	glucosamine-6-phosphate deaminase 2	ENSMUSG00000029209	-1.86607	0.00562234	0	9	127.167	256.033	-1.15758	0.0400518	0	2	214.767	256.333	2
1430353_at	AK040264,AK014672	GLIS3	RIKEN cDNA 4833409N03 gene	---	-1.86607	0.0054475	0	9	57.2	102.3	-3.03143	0.0085319	0	6	42.2667	114.2	2
1421477_at	NM_009946	CPLX2	complexin 2	ENSMUSG00000033615	-1.86607	0.00465539	0	9	161.767	291.967	-1.32971	0.00558239	0	5	139.6	197.533	2
1452789_at	NM_009223	SNN	stannin	ENSMUSG00000037972	-1.86607	0.00292467	0	9	38.9333	70.6	-3.12627	0.0147501	0	1	18.3	36.3	2
1448673_at	NM_021495	PVRL3	poliovirus receptor-related 3	ENSMUSG00000022656	-1.86607	0.000850743	0	9	512.1	967.8	-1.52744	0.000447409	0	3	429.767	845.3	2
1452146_a_at	NM_144874	COX15	COX15 homolog, cytochrome c oxidase assembly protein (yeast)	ENSMUSG00000040018	-1.86607	0.000591765	0	9	60.6	115.767	-1.11385	0.00113324	0	3	92.7667	146.367	2
1452988_at	BC058130	AAK1	AP2 associated kinase 1	---	-1.88049	0.0355823	0	9	73.9333	129.633	-1.51572	0.010302	0	2	74.1333	123.633	2
1418582_at	NM_009824	CBFA2T3H	core-binding factor, runt domain, alpha subunit 2, translocated to, 3 homolog (human)	ENSMUSG00000006362	-1.88049	0.0162917	0	9	90.8	136.967	-1.80946	0.0727611	0	3	62.7	89.1667	2
1422661_at	NM_018886	LGALS8	lectin, galactose binding, soluble 8	ENSMUSG00000057554	-1.88049	0.0127162	0	9	97.3667	177.967	-1.51572	0.000773864	0	3	107.733	145.267	2
1417937_at	AF251078	DACT1	dapper homolog 1, antagonist of beta-catenin (xenopus)	ENSMUSG00000044548	-1.88049	0.00881158	0	8	55.6	108.6	-1.29934	0.00526265	0	3	87.3	120.7	2
1448551_a_at	NM_030706	TRIM2	tripartite motif protein 2	ENSMUSG00000027993	-1.88049	0.00865243	0	9	84.0333	146.5	-1.92445	0.0332724	0	5	71.6333	139.2	2
1453946_a_at	NM_029756	SDCCAG8	serologically defined colon cancer antigen 8	ENSMUSG00000026504	-1.88049	0.00591458	0	7	34.7333	77.1333	1.30938	0.0668333	0	0	68.4	77.4333	2
1431364_a_at	AK012911,BC026878,AK045648,AK028951	2810047C21RIK	RIKEN cDNA 2810047C21 gene	---	-1.88049	0.00582503	0	9	60.7	113.7	-1.27948	0.00523943	0	3	86.2667	137.033	2
1453577_at	AK049229,AK011446	2610018I03RIK	RIKEN cDNA 2610018I03 gene	---	-1.88049	0.00565995	0	9	50.1667	86.9333	1.11385	0.00366708	0	2	61.9667	100.933	2
1419081_at	AK077333,AK017355,AK009076	APG10L	---	---	-1.88049	0.0047861	0	7	48.9667	93.5667	-1.04729	0.0470351	0	2	66.4	96.9333	2
1452284_at	BC002298	PTPRZ1	protein tyrosine phosphatase, receptor type Z, polypeptide 1	---	-1.88049	0.00405032	0	9	269.367	513.733	-1.40336	0.00336936	0	3	241.433	454.367	2
1433751_at	NM_172653	SLC39A10	solute carrier family 39 (zinc transporter), member 10	ENSMUSG00000025986	-1.88049	0.000417174	0	9	72.9	137.4	-1.28937	0.00156904	0	3	67.2	107.9	2
1448819_at	NM_026030	EIF2S2	eukaryotic translation initiation factor 2, subunit 2 (beta)	ENSMUSG00000052825	-1.88049	0.00034168	0	9	210.633	343.967	-1.18464	0.279035	0	2	244.2	271.333	2
1430820_a_at	NM_027444	BBX	bobby sox homolog (Drosophila)	ENSMUSG00000022641	-1.88049	0.000244951	0	9	150.467	298.4	1.51572	0.00332648	0	3	173.567	235.133	2
1425262_at	AK087103	CEBPG	CCAAT/enhancer binding protein (C/EBP), gamma	---	-1.88049	5.16543e-06	0	9	402.467	790.9	1.33999	0.112288	0	0	481.4	455.833	2
1428097_at	NM_001001881	2510009E07RIK	RIKEN cDNA 2510009E07 gene	---	-1.89503	0.0307579	0	8	75.7	152.3	-1.72774	0.000789331	0	3	53.8	96.9	2
1438038_at	NM_029432	4930402H24RIK	RIKEN cDNA 4930402H24 gene	ENSMUSG00000027309	-1.89503	0.022756	0	9	64.1	114.833	-2.01546	0.0589532	0	1	97.7	129.767	2
1452394_at	NM_013742	CARS	cysteinyl-tRNA synthetase	ENSMUSG00000010755	-1.89503	0.0186246	0	9	255.767	519.733	-1.12246	0.359827	0	0	291.667	318.333	2
1447500_at	None	None	Transcribed locus	---	-1.89503	0.0142753	0	9	22.3	57.5333	-1.41421	0.00804781	0	2	44.5667	74.2	2
1437650_at	AK050204	A930014K01RIK	hypothetical protein C730026J16	---	-1.89503	0.012398	0	8	31.9667	60.4333	-1.82344	0.154398	0	2	50.3333	65.9333	2
1428600_at	AK014241	NIN	RIKEN cDNA 3110068G20 gene	---	-1.89503	0.00787591	0	9	95.2	185.533	1.21233	0.855901	0	0	79.3667	76.4667	2
1437784_at	None	None	---	---	-1.89503	0.00442375	0	9	86	161.933	-2.36927	0.000737431	0	6	57.4	131.967	2
1428910_at	NM_175149	2310022B05RIK	RIKEN cDNA 2310022B05 gene	ENSMUSG00000031983	-1.89503	0.00387981	0	9	409.3	824.267	1.18464	0.0519366	0	0	474.333	565.4	2
1448231_at	NM_010220	FKBP5	FK506 binding protein 5	ENSMUSG00000024222	-1.89503	0.00332109	0	9	67.2333	174.9	-1.03129	0.116728	0	0	124.567	143.367	2
1425216_at	NM_146187	GPR43	G protein-coupled receptor 43	ENSMUSG00000051314	-1.89503	0.00292853	0	9	95.9667	195.8	-2.31516	0.00301577	0	6	100.4	248.7	2
1423748_at	NM_172665	PDK1	pyruvate dehydrogenase kinase, isoenzyme 1	ENSMUSG00000006494	-1.89503	0.00185813	0	9	241.9	473.9	-1.04729	0.00274424	0	1	293.733	380.467	2
1417288_at	NM_031257	PLEKHA2	pleckstrin homology domain-containing, family A (phosphoinositide binding specific) member 2	ENSMUSG00000031557	-1.89503	0.00163303	0	9	149.8	279.667	-1.40336	0.0058732	0	6	109.3	212.033	2
1418594_a_at	NM_010881	NCOA1	nuclear receptor coactivator 1	ENSMUSG00000020647	-1.89503	0.000867611	0	9	166.933	314.8	-1.00773	0.000244329	0	3	269.467	406.567	2
1451422_at	NM_011586	MYO18A	myosin XVIIIa	ENSMUSG00000000631	-1.89503	0.000493043	0	8	78.3333	163.067	-1.32971	0.0115745	0	3	116.4	169.6	2
1456712_at	NM_172153	MLR1	Mblk1-related protein-1	ENSMUSG00000015882	-1.89503	0.000349134	0	9	112.5	225.233	-1.18464	0.0141682	0	2	149.333	212.467	2
1433658_x_at	NM_021567	PCBP4	poly(rC) binding protein 4	ENSMUSG00000023495	-1.89503	0.000146345	0	9	111.867	229.867	-1.2217	0.0307725	0	1	114.467	153.8	2
1426953_at	NM_178017	HMGB2L1	high mobility group box 2-like 1	ENSMUSG00000034518	-1.90968	0.00857467	0	9	75.2	147.3	-1.80946	0.0104842	0	3	66.1333	115.067	2
1416985_at	U89694,BC062197,Y10349,D87967	PTPNS1	---	---	-1.90968	0.00850648	0	9	111.767	219.333	-1.37131	0.00518757	0	3	126.933	186.133	2
1425835_a_at	NM_027444	BBX	bobby sox homolog (Drosophila)	ENSMUSG00000022641	-1.90968	0.00767695	0	9	77.9667	158.8	-1.2217	0.122133	0	3	94.2	136.3	2
1452411_at	NM_172528	LRRC1	leucine rich repeat containing 1	ENSMUSG00000032352	-1.90968	0.00602453	0	9	95.0667	172.267	-1.85175	0.0119652	0	6	94.4	207.467	2
1426733_at	NM_172584	ITPK1	inositol 1,3,4-triphosphate 5/6 kinase	ENSMUSG00000057963	-1.90968	0.00502975	0	9	138.8	252.8	-1.49255	0.00318341	0	2	110.833	151.833	2
1451526_at	None	None	Rho GTPase activating protein 12	ENSMUSG00000041225	-1.90968	0.00465097	0	9	72.2	139.4	-1.13114	0.211586	0	1	61.6	74.8333	2
1429764_at	AK033150,AK005164	1500005K14RIK	RIKEN cDNA 1500005K14 gene	---	-1.90968	0.0042373	0	9	65.2667	112.533	-1.7818	0.0164329	0	1	43.3333	75.4667	2
1425621_at	BC053494,AB060155,BC049105,AF145374	TRIM35	---	---	-1.90968	0.00372313	0	9	253.433	476.733	-1.30938	0.00238986	0	3	210.4	268.033	2
1420955_at	AK005091	VSNL1	visinin-like 1	ENSMUSG00000054459	-1.90968	0.0025029	0	7	25.8	47.0667	-2.31516	0.00255882	0	3	28.7	54.0333	2
1453242_x_at	BC071238	2810047C21RIK	RIKEN cDNA 2810047C21 gene	---	-1.90968	0.00223337	0	9	46.2667	84	-1.11385	0.0041368	0	3	60.9333	117.967	2
1425215_at	NM_146187	GPR43	G protein-coupled receptor 43	ENSMUSG00000051314	-1.90968	0.00200109	0	9	85.8333	165	-1.88049	0.00445917	0	6	91.9333	199.7	2
1441967_at	BC023835	BC023835	cDNA sequence, BC023835	ENSMUSG00000051007	-1.90968	0.00174958	0	8	63.2333	118.467	-1.45846	0.0445874	0	2	92.5333	123.9	2
1423918_at	BC004711,BC005518	4930418P06RIK	RIKEN cDNA 4930418P06 gene	ENSMUSG00000026142	-1.90968	0.0012593	0	9	237.033	442.933	-1.00773	0.0838675	0	1	335.9	374.033	2
1417970_at	NM_026536	ATP5S	ATP synthase, H+ transporting, mitochondrial F0 complex, subunit s	ENSMUSG00000054894	-1.90968	0.00114845	0	9	73.6	141.433	-1.41421	0.00731198	0	3	94.0333	133.9	2
1449087_at	NM_025999	RNF141	ring finger protein 141	ENSMUSG00000030788	-1.90968	0.00112323	0	9	54.8	117.3	-1.1487	0.300783	0	1	59.9333	66.6	2
1422814_at	NM_009791	CALMBP1	calmodulin binding protein 1	ENSMUSG00000033952	-1.90968	0.00111791	0	9	107.3	190.133	-1.31951	0.00696797	0	3	156.467	201.5	2
1448552_s_at	NM_025864	2310028N02RIK	RIKEN cDNA 2310028N02 gene	ENSMUSG00000026627	-1.90968	0.000864947	0	9	254.333	584.967	1.24066	0.00535901	3	3	378.233	504.3	2
1434140_at	NM_178076	MCF2L	mcf.2 transforming sequence-like	ENSMUSG00000031442	-1.92445	0.0363746	0	9	217.6	386.633	-1.64972	0.000461184	0	3	169.067	269.467	2
1425680_a_at	AF110396,BC003989,AF081887,AF112979	BTRC	beta-transducin repeat containing protein	ENSMUSG00000025217	-1.92445	0.0249158	0	8	105.767	181.6	-1.30938	0.0252713	0	2	118.467	159.267	2
1418581_a_at	NM_010718	LIMK2	LIM motif-containing protein kinase 2	ENSMUSG00000020451	-1.92445	0.0127469	0	9	43.7	86.1	-1.71449	0.0229559	0	1	59.3667	83.6	2
1429451_at	AK003887,AK011950	2610301B20RIK	RIKEN cDNA 2610301B20 gene	ENSMUSG00000059482	-1.92445	0.0115708	0	9	61	125.3	-1.36079	0.0644919	0	3	110	154.9	2
1424764_at	AF220355,BC056471,AK122401,BC065129	SEZ6L	seizure related 6 homolog (mouse)-like	---	-1.92445	0.00659205	0	9	95.1	195.933	-1.5874	0.000450508	0	3	120.267	190	2
1452888_at	AK004090	1110034G24RIK	RIKEN cDNA 1110034G24 gene	---	-1.92445	0.00652275	0	8	27.4	54.2667	-2.11078	0.0231291	0	4	36.3	58.4667	2
1427030_at	NM_144550	D16ERTD480E	DNA segment, Chr 16, ERATO Doi 480, expressed	ENSMUSG00000043065	-1.92445	0.00197675	0	9	72.7	155.967	1.25025	0.00166382	0	3	132.567	219	2
1443750_s_at	NM_145938	RPP40	ribonuclease P 40 subunit (human)	ENSMUSG00000021418	-1.92445	0.00180311	0	9	44.7667	84.3333	-1.51572	0.00170898	0	5	45.3	72.0333	2
1455403_at	NM_172865	MANEA	mannosidase, endo-alpha	ENSMUSG00000040520	-1.92445	0.00146156	0	9	59.8667	116.7	-1.88049	0.020666	0	3	64.7	119.933	2
1426614_at	BC012446,BC060508	PRKCBP1	protein kinase C binding protein 1	ENSMUSG00000039671	-1.92445	0.000455277	0	9	78.2333	154.033	-1.61204	0.00105795	0	5	82.2333	232.233	2
1452573_a_at	AK006112	None	RIKEN cDNA 0610007P08 gene	---	-1.92445	8.1825e-05	0	9	48.7667	87.0333	1.03926	0.0222184	0	3	72.2	105.667	2
1433727_at	NM_153803	BC038479	cDNA sequence BC038479	ENSMUSG00000036395	-1.93933	0.048064	0	9	104.067	180.333	-1.27948	0.010499	0	3	134.967	216	2
1431203_at	NM_029756	SDCCAG8	serologically defined colon cancer antigen 8	ENSMUSG00000026504	-1.93933	0.0396202	0	9	27.1667	64.7333	1.32971	0.090255	0	0	52.5667	68.9667	2
1430449_at	AK021172,AK083260	C330002I19RIK	RIKEN cDNA C330002I19 gene	---	-1.93933	0.0357443	0	8	52.8667	101.233	1.02337	0.867687	0	0	73.6333	74.4667	2
1451359_at	NM_145376	BC005662	cDNA sequence BC005662	ENSMUSG00000021608	-1.93933	0.00868395	0	9	34.7667	66.6	-1.59967	0.0189868	0	3	49.3	91.5667	2
1417030_at	NM_025864	2310028N02RIK	RIKEN cDNA 2310028N02 gene	ENSMUSG00000026627	-1.93933	0.00613244	0	9	191.7	361.333	1.13989	0.0418545	3	0	261.6	313.367	2
1456397_at	AK049087,AK038529	CDH4	cadherin 4	ENSMUSG00000000305	-1.93933	0.00546845	0	9	202.567	362.567	-1.42515	0.0174169	0	3	154.667	244.8	2
1417289_at	NM_031257	PLEKHA2	pleckstrin homology domain-containing, family A (phosphoinositide binding specific) member 2	ENSMUSG00000031557	-1.93933	0.00390219	0	9	95.2333	178.633	-2.03105	0.0119671	0	4	68.2667	112.933	2
1455395_at	NM_027695	4933425A18RIK	RIKEN cDNA 4933425A18 gene	---	-1.93933	0.0031301	0	9	42.0667	98.2	-1.89503	0.000193877	0	5	59.7667	170.6	2
1448530_at	NM_025508	GMPR	guanosine monophosphate reductase	ENSMUSG00000000253	-1.93933	0.00166795	0	9	106.567	210.3	-1.28937	0.00184135	0	6	106.4	181.4	2
1449800_x_at	NM_027949	PHF7	PHD finger protein 7	ENSMUSG00000021902	-1.93933	0.00124884	0	9	51.7667	125.733	-1.6245	0.0513133	0	3	74.2333	114.267	2
1454877_at	NM_198247	SERTAD4	SERTA domain containing 4	ENSMUSG00000016262	-1.93933	0.000694949	0	9	36.0667	69.9	-1.71449	0.00139472	0	3	46.6333	85.2333	2
1454933_at	NM_172145	2610027C15RIK	RIKEN cDNA 2610027C15 gene	ENSMUSG00000050212	-1.93933	0.000179949	0	9	222.2	458.433	-1.56314	0.000408719	0	3	212.8	384.1	2
1449670_x_at	BC003212,AK128965,AF154337	TM7SF1	transmembrane 7 superfamily member 1	ENSMUSG00000021306	-1.95432	0.0479774	0	8	16.8	35.4667	-3.35066	0.306897	0	1	11.7	17.9667	2
1428180_at	BC048938,BC038552	2810422J05RIK	RIKEN cDNA 2810422J05 gene	---	-1.95432	0.018579	0	9	123.533	211.933	-1.50409	0.00378579	0	3	112.4	202.4	2
1423463_a_at	NM_026412	D2ERTD750E	DNA segment, Chr 2, ERATO Doi 750, expressed	ENSMUSG00000027331	-1.95432	0.0181891	0	9	100.333	201.6	1.03926	0.742194	0	0	165.267	172.8	2
1435075_at	BC037718	2310036D22RIK	RIKEN cDNA 2310036D22 gene	ENSMUSG00000029571	-1.95432	0.0181696	0	9	52.7667	83.4	-1.40336	0.107589	0	2	44.2333	60.6667	2
1434002_at	BC029185	CHES1	checkpoint supressor 1	---	-1.95432	0.0108317	0	9	60.3	96.7	-1.70133	0.0056767	0	5	41.1	73.4	2
1434301_at	NM_207269	D330050I23RIK	RIKEN cDNA D330050I23 gene	ENSMUSG00000052090	-1.95432	0.0108257	0	9	92.5667	161.367	-1.86607	0.0997027	0	2	38.4667	57.5667	2
1434948_at	BC089010	RAB11FIP2	RAB11 family interacting protein 2 (class I)	---	-1.95432	0.00371967	0	7	34.9667	82.8333	-1.1487	0.0527742	0	0	60.3667	90.5	2
1460603_at	BC031151,BC079894	AA175286	EST AA175286	ENSMUSG00000047735	-1.95432	0.00230441	0	9	109.767	201.833	-1.7818	0.00474656	0	3	129.933	257.767	2
1431844_at	NM_028231	KCNMB2	potassium large conductance calcium-activated channel, subfamily M, beta member 2	ENSMUSG00000037610	-1.95432	0.00226022	0	9	161.533	295.7	-1.93933	0.00090727	0	6	104.167	220	2
1436326_at	AK035351,AK087905	RORA	RAR-related orphan receptor alpha	ENSMUSG00000032238	-1.95432	0.00133947	0	9	74.1333	162.267	-1.1053	0.239488	0	0	112.467	96.1333	2
1439289_s_at	NM_001007569	0710005I19RIK	---	---	-1.95432	0.000755087	0	7	53.2333	105.933	-1.64972	0.00251523	0	6	39.8667	72.7	2
1460623_at	None	None	---	---	-1.95432	0.000379496	0	9	140.567	282.067	-1.1053	0.00797676	0	3	218.2	289.167	2
1452347_at	AK041074	MEF2A	myocyte enhancer factor 2A	ENSMUSG00000030557	-1.95432	0.000154652	0	9	245.133	486.433	1.08841	0.0109258	3	3	335.833	428.933	2
1426624_a_at	NM_025347,NM_026875	YPEL3	yippee-like 3 (Drosophila)	ENSMUSG00000042675	-1.95432	0.000122174	0	9	79.6333	173.867	-2.36927	0.00716186	0	6	64.7333	108.8	2
1433505_a_at	NM_178701	LRRC5	leucine rich repeat containing 5	ENSMUSG00000046079	-1.96943	0.033369	0	9	74.8	181.233	1.02337	0.00260393	0	0	113.3	143.167	2
1421252_a_at	NM_013597,NM_194070	MEF2A	myocyte enhancer factor 2A	ENSMUSG00000030557	-1.96943	0.0194791	0	9	106.733	219.933	1.17555	0.0053189	0	0	136.2	203.467	2
1436382_at	BC020447	ZBTB12	zinc finger and BTB domain containing 12	ENSMUSG00000049823	-1.96943	0.0184376	0	8	44.9667	89.5667	-1.35035	0.000645481	0	3	71.3	115.4	2
1451525_at	NM_029277	ARHGAP12	Rho GTPase activating protein 12	ENSMUSG00000041225	-1.96943	0.0160293	0	9	57.2333	100.3	-1.38191	0.0705402	0	0	41.1333	51.9	2
1422095_a_at	NM_020557	TYKI	thymidylate kinase family LPS-inducible member	ENSMUSG00000020638	-1.96943	0.0152279	0	7	65.1	112.433	-2.27977	0.000333105	0	5	43.4667	89.1	2
1420610_at	NM_011100	PRKACB	protein kinase, cAMP dependent, catalytic, beta	ENSMUSG00000005034	-1.96943	0.0135697	0	9	112.667	218.567	1	0.71663	0	0	149.367	161.2	2
1427072_at	NM_199018	STARD8	START domain containing 8	ENSMUSG00000031216	-1.96943	0.00822813	0	8	34.4667	74.7667	-1.67533	0.220131	0	0	38.9667	46.9333	2
1436573_at	AK050521	SCRN3	Secernin 3	---	-1.96943	0.00713488	0	8	42.1333	77.1333	-1.36079	0.0157858	0	3	53.2667	79.8	2
1443344_at	NM_198614	4932409I22RIK	RIKEN cDNA 4932409I22 gene	ENSMUSG00000045912	-1.96943	0.00578761	0	9	52.2667	92.2333	-2.65942	0.0225194	0	6	34.8667	73.3333	2
1459860_x_at	NM_030706	TRIM2	tripartite motif protein 2	ENSMUSG00000027993	-1.96943	0.00402352	0	9	98.7	195.367	-1.89503	0.00166611	0	6	89	201.367	2
1416331_a_at	NM_008686	NFE2L1	nuclear factor, erythroid derived 2,-like 1	ENSMUSG00000038615	-1.96943	0.000990997	0	9	294.867	580.3	-1.3926	0.00600014	0	2	160.667	213.933	2
1444001_at	None	None	---	---	-1.96943	0.000703863	0	8	38.6667	83.2667	-1.5874	0.101493	0	0	45.7667	58.2333	2
1428513_at	AY131329,BC054783	1810009B06RIK	RIKEN cDNA 1810009B06 gene	ENSMUSG00000023055	-1.96943	0.000507053	0	9	86.3667	163.933	-1.28937	0.0414346	0	1	100.767	129.1	2
1422823_at	NM_007945	EPS8	---	---	-1.96943	0.000425077	0	9	111	223.333	-1.57522	0.0171455	0	3	108.033	178.567	2
1424416_at	NM_028024	NKIRAS2	NFKB inhibitor interacting Ras-like protein 2	ENSMUSG00000017837	-1.96943	0.000179618	0	9	133.867	265.867	-1.80946	0.00404424	0	5	110.5	210.333	2
1442348_at	None	None	---	---	-1.98466	0.0245542	0	7	27	61.5	-2.24492	0.0390425	0	5	38.1	69.1333	2
1434756_at	AK030675	FZD4	hypothetical protein 5430421B17	---	-1.98466	0.0238876	0	9	29.5	55.5667	-1.5874	0.443496	0	0	27.3333	23.9	2
1422824_s_at	AK196977,AK192154	EPS8	epidermal growth factor receptor pathway substrate 8	ENSMUSG00000015766	-1.98466	0.0203808	0	9	102.533	233.7	-1.55114	0.000174486	0	5	107.433	200.967	2
1434126_at	AK050350	4930402H24RIK	RIKEN cDNA 4930402H24 gene	ENSMUSG00000027309	-1.98466	0.0202335	0	9	36.4667	77.1333	-1.2217	0.0070271	0	1	51.2	92.1667	2
1435858_at	None	None	Transcribed locus	---	-1.98466	0.0161861	0	8	34.4	86.8333	-3.42898	1.57305e-05	0	6	22.4667	142.233	2
1439050_at	None	None	Expressed sequence AI649393	---	-1.98466	0.0131245	0	9	81.6	171.433	-1.36079	0.000724292	0	3	74.8333	136.7	2
1437449_at	BC056485	BC056485	cDNA sequence BC056485	---	-1.98466	0.0100253	0	9	47.6333	100.267	-1.64972	0.00387588	0	5	61.9	107.267	2
1452312_at	BC022909	2810002D19RIK	RIKEN cDNA 2810002D19 gene	---	-1.98466	0.00775056	0	8	22.7333	48	-2.27977	0.0161651	0	2	21.7	45.5667	2
1427186_a_at	NM_013597	MEF2A	myocyte enhancer factor 2A	ENSMUSG00000030557	-1.98466	0.00686734	0	9	124.167	249.733	-1.11385	0.00292109	2	3	174.867	247.133	2
1423747_a_at	NM_172665	PDK1	pyruvate dehydrogenase kinase, isoenzyme 1	ENSMUSG00000006494	-1.98466	0.00228447	0	9	319.233	636.767	1.13989	0.119176	0	0	392.033	431.333	2
1451222_at	NM_027453	4632412E09RIK	RIKEN cDNA 4632412E09 gene	ENSMUSG00000028568	-1.98466	0.000321546	0	9	171.3	367.933	1.08006	0.859372	0	1	269.267	274.5	2
1450855_at	NM_033474	ARVCF	armadillo repeat gene deleted in velo-cardio-facial syndrome	ENSMUSG00000000325	-1.98466	0.000186744	0	7	22.9	46.8667	-1.42515	0.0286461	0	3	34.5	58.8333	2
1437585_x_at	NM_009547	ZFP161	zinc finger protein 161	ENSMUSG00000046336	-1.98466	9.60624e-05	0	9	98.6333	207.867	-1.63706	0.0268006	0	3	82.2	191.3	2
1456307_s_at	BC057682	ADCY7	Adenylate cyclase 7	ENSMUSG00000031659	-2	0.0376805	0	9	57.5667	102.8	-2.17682	0.0112722	0	3	49.5667	77.4333	2
1436325_at	AK035351,AK087905	RORA	RAR-related orphan receptor alpha	ENSMUSG00000032238	-2	0.0131494	0	9	48.4	99.6333	1.02337	0.033874	0	0	79.5333	52.0333	2
1424697_at	NM_026981	1810033A06RIK	RIKEN cDNA 1810033A06 gene	ENSMUSG00000023330	-2	0.007337	0	9	73.1333	152.3	-2.61877	0.0019269	0	6	86.2	179.6	2
1421391_at	NM_009511	VIPR2	vasoactive intestinal peptide receptor 2	ENSMUSG00000011171	-2	0.00473041	0	9	56.2333	120.933	-1.05539	0.194525	0	0	68.3333	78.2333	2
1423229_at	NM_033134	INPP5E	inositol polyphosphate-5-phosphatase E	ENSMUSG00000026925	-2	0.00433973	0	9	44.0333	97.0333	-1.38191	0.0119925	0	3	35.2667	57.9333	2
1415756_a_at	NM_133854	SNAPAP	SNAP-associated protein	ENSMUSG00000001018	-2	0.00352657	0	9	95.7	184.333	-1.98466	0.000154175	0	6	66.0333	127.933	2
1434139_at	NM_181402	PARP11	poly (ADP-ribose) polymerase family, member 11	ENSMUSG00000037997	-2	0.00128581	0	7	49.6	90.0333	-1.4811	0.00106837	0	4	50.3	112.067	2
1451490_at	NM_146106	LYPLAL1	lysophospholipase-like 1	ENSMUSG00000039246	-2	0.00057836	0	9	168	336.8	-1.68828	0.000657843	0	3	142.8	285.767	2
1456331_at	AK033604,AK084086	9130023H24RIK	RIKEN cDNA 9130023H24 gene	ENSMUSG00000062944	-2	0.000124489	0	9	74.0667	142.033	-2.38759	0.000968589	0	6	65.5667	165	2
1451352_s_at	NM_054082	MTA3	metastasis associated 3	ENSMUSG00000055817	-2.01546	0.0163542	0	7	32.3333	65.2667	-2.42465	0.00828685	0	3	49.5667	78.6	2
1436766_at	None	None	LUC7-like 2 (S. cerevisiae)	ENSMUSG00000029823	-2.01546	0.0118447	0	8	28.2667	64.2333	-4.03093	0.0203638	0	6	11.5667	36.7333	2
1451141_at	BC057960,BC004636	BC004636	cDNA sequence BC004636	ENSMUSG00000041975	-2.01546	0.00653759	0	8	27.3667	56.2	-2.21061	0.0311522	0	5	33.5333	58.8333	2
1448785_at	NM_009822	CBFA2T1H	CBFA2T1 identified gene homolog (human)	ENSMUSG00000006586	-2.01546	0.00554466	0	9	110.3	211.833	-2.03105	0.00209377	0	6	66.2333	165.667	2
1427075_s_at	NM_153594	5330414D10RIK	RIKEN cDNA 5330414D10 gene	ENSMUSG00000027589	-2.01546	0.00506166	0	9	67.1667	141.533	1.25992	0.0151867	0	3	119.367	170.633	2
1438258_at	AK036010	VLDLR	very low density lipoprotein receptor	ENSMUSG00000024924	-2.01546	0.00451239	0	9	67.7	150.267	-1.67533	0.0860888	0	0	46.5	67.7333	2
1436193_at	NM_207237	MAN1C1	mannosidase, alpha, class 1C, member 1	ENSMUSG00000037306	-2.01546	0.0031035	0	9	91.8	166.9	-1.55114	0.0209525	0	6	98.2	161.033	2
1436187_at	BC037367	LPP	RIKEN cDNA 1110054M08 gene	---	-2.01546	0.00070821	0	8	21.4333	46.9	-1.53924	0.0125477	0	3	38.5333	72.8667	2
1434154_at	NM_172747	KCTD13	potassium channel tetramerisation domain containing 13	ENSMUSG00000030685	-2.01546	0.000279566	0	9	124.1	247.633	1.30938	0.0289086	0	3	164.133	207.933	2
1421425_a_at	BC047153,AB061524,BC049096,AB061525	DSCR1L1	Down syndrome critical region gene 1-like 1	ENSMUSG00000039601	-2.01546	0.000102869	0	9	230.967	477.5	-1.56314	0.00189573	0	3	196.433	339.467	2
1456038_at	NM_172988	FBXL4	F-box and leucine-rich repeat protein 4	ENSMUSG00000040410	-2.01546	9.34281e-05	0	9	107.1	213.633	-1.32971	0.00139223	0	3	124.033	205.767	2
1434687_at	None	None	RIKEN cDNA A930014K01 gene	ENSMUSG00000040433	-2.03105	0.0257772	0	9	33.1333	64.3667	-1.23114	0.204274	0	0	39.8333	56.4667	2
1454901_at	AK078284	6430570G24	hypothetical protein 6430570G24	---	-2.03105	0.0204828	0	9	49.6333	104.167	-1.98466	0.0308643	0	2	56.5333	99.8	2
1429116_at	NM_172773	SLC17A5	solute carrier family 17 (anion/sugar transporter), member 5	ENSMUSG00000049624	-2.03105	0.0125527	0	9	56.9333	120.9	-1.27948	0.0637161	0	3	74.3667	101.267	2
1428416_at	NM_173181	3110050N22RIK	RIKEN cDNA 3110050N22 gene	ENSMUSG00000043542	-2.03105	0.00406458	0	9	72.9333	124.967	-1.27948	0.00341704	0	3	84.2667	150.433	2
1448474_at	NM_021605	NEK7	NIMA (never in mitosis gene a)-related expressed kinase 7	ENSMUSG00000026393	-2.03105	0.00275054	0	9	70.6333	140.1	-1.32971	0.00253242	0	1	86.4667	127.067	2
1449437_at	NM_138594	D6WSU163E	DNA segment, Chr 6, Wayne State University 163, expressed	ENSMUSG00000030347	-2.03105	0.000738015	0	9	100.233	223.967	-1.02337	0.019423	1	3	186.733	274.767	2
1418996_a_at	NM_133688	4930469P12RIK	RIKEN cDNA 4930469P12 gene	ENSMUSG00000040370	-2.03105	0.000460156	0	9	134.7	277.933	-1.20303	0.034566	0	2	216.4	252.967	2
1437325_x_at	NM_153554,NM_019698	PYCS	pyrroline-5-carboxylate synthetase (glutamate gamma-semialdehyde synthetase)	ENSMUSG00000025007	-2.03105	2.77709e-06	0	9	512.867	1016.37	1.06355	0.911002	0	0	628	630.8	2
1417826_at	NM_018859	AKR1E1	---	---	-2.04675	0.0243757	0	8	57.1667	127.233	-1.17555	0.0307974	0	3	85.6333	148.567	2
1429262_at	NM_028478	RASSF6	Ras association (RalGDS/AF-6) domain family 6	---	-2.04675	0.0238776	0	7	35.4333	82.1667	-1.45846	0.0927714	0	3	54.9	80.9	2
1439500_at	AK129084	SCRN1	Secernin 1	ENSMUSG00000019124	-2.04675	0.0121446	0	9	224.9	416.533	-1.05539	0.0078635	0	3	304.567	369.267	2
1424505_at	NM_025343	0610042C05RIK	RIKEN cDNA 0610042C05 gene	ENSMUSG00000019763	-2.04675	0.0074688	0	9	50.0333	100.867	-1.30938	0.000581684	0	3	58.9	109.9	2
1436421_s_at	NM_028809	ARPC5L	actin related protein 2/3 complex, subunit 5-like	ENSMUSG00000026755	-2.04675	0.00734073	0	9	201.3	410.367	-1.01552	0.0170287	0	3	292.433	361.533	2
1415836_at	NM_153554,NM_019698	PYCS	pyrroline-5-carboxylate synthetase (glutamate gamma-semialdehyde synthetase)	ENSMUSG00000025007	-2.04675	0.00717329	0	9	227.933	442.567	1.21233	0.674368	0	0	279.967	291.633	2
1416125_at	NM_010220	FKBP5	FK506 binding protein 5	ENSMUSG00000024222	-2.04675	0.00122168	0	9	141.4	288.267	-1.08841	0.0144303	0	3	199.2	252.5	2
1428063_at	NM_175134	1110054N06RIK	RIKEN cDNA 1110054N06 gene	ENSMUSG00000048307	-2.04675	0.00119927	0	9	94.8667	204.7	-1.64972	0.0165682	0	3	123.3	219.433	2
1437944_at	None	None	---	---	-2.04675	0.000118806	0	9	46.4667	103.567	-2.26228	0.00301457	0	3	48.8667	70	2
1427074_at	NM_153594	5330414D10RIK	RIKEN cDNA 5330414D10 gene	ENSMUSG00000027589	-2.04675	8.00526e-05	0	9	126.533	270	-1.11385	0.023664	0	1	221.667	274.933	2
1454731_at	AK122371,BC037457	MYO10	myosin X	---	-2.06257	0.00777649	0	9	50.8	93.8333	-2.7007	0.0104416	0	6	47.3667	112.9	2
1434028_at	NM_007488	ARNT2	aryl hydrocarbon receptor nuclear translocator 2	ENSMUSG00000015709	-2.06257	0.00399712	0	9	81.5667	155.3	-1.25992	0.018269	0	3	80.0333	116.367	2
1450258_a_at	NM_010488	ELAVL4	ELAV (embryonic lethal, abnormal vision, Drosophila)-like 4 (Hu antigen D)	ENSMUSG00000028546	-2.06257	0.00345141	0	9	97.2667	157.233	-3.32495	5.30702e-05	0	6	40.5667	142.233	2
1430030_at	AK019912	5330426P16RIK	RIKEN cDNA 5330426P16 gene	---	-2.06257	0.00295467	0	9	71.0667	149.933	-1.45846	0.0251861	0	1	63.5333	83.4667	2
1434990_at	NM_177167	PPM1E	protein phosphatase 1E (PP2C domain containing)	---	-2.06257	0.00283087	0	8	63.4333	133.667	-2.31516	0.000438978	0	3	58.8333	155.867	2
1427505_a_at	NM_009950	CRADD	CASP2 and RIPK1 domain containing adaptor with death domain	ENSMUSG00000045867	-2.06257	0.00117238	0	7	31.5	56.7333	-2.1271	0.0218375	0	1	41	59.2333	2
1435827_at	AK085506	4933404O12RIK	RIKEN cDNA 4933404O12 gene	---	-2.07852	0.0429844	0	7	36.5333	74.3	-1.63706	0.0194614	0	5	35.7667	66.1333	2
1417631_at	NM_021461	MKNK1	MAP kinase-interacting serine/threonine kinase 1	ENSMUSG00000028708	-2.07852	0.0385993	0	8	31.7	76.2333	-1.79557	0.133061	0	0	25.0333	35.3	2
1460576_at	AK076455	SEC15L1	SEC15-like 1 (S. cerevisiae)	ENSMUSG00000053799	-2.07852	0.02259	0	9	94.2667	169.633	-1.23114	0.0028538	0	3	140.867	212.033	2
1454984_at	None	None	RIKEN cDNA A230075M04 gene	---	-2.07852	0.013015	0	9	38.5333	85.5333	-1.53924	0.0109476	0	3	41.7333	89.7333	2
1442856_at	NM_182928	ADM2	adrenomedullin 2	ENSMUSG00000054136	-2.07852	0.00693494	0	9	121.3	255.967	1.07177	0.730075	0	0	164.8	163.2	2
1417877_at	NM_026189	2310005P05RIK	RIKEN cDNA 2310005P05 gene	ENSMUSG00000036611	-2.07852	0.00522142	0	9	34.7667	70.9	-2.36927	0.0109971	0	6	38.6667	74.9333	2
1441259_s_at	BC066083,AK131115,BC060621,AF296075	WDR10	WD repeat domain 10	ENSMUSG00000030323	-2.07852	0.00323353	0	9	62.0333	147.3	-1.20303	0.0013956	0	2	118.067	157.233	2
1427239_at	NM_031177	WDR10	WD repeat domain 10	ENSMUSG00000030323	-2.07852	0.00261497	0	9	37.3	77.6667	-1.83754	0.0151373	0	1	56.2667	81.8667	2
1428568_at	AK035650,AK080808,AK031146,AK018341	B230217C12RIK	RIKEN cDNA B230217C12 gene	---	-2.07852	0.00246059	0	9	136.533	282.867	-1.2217	0.01134	0	3	163.7	302.367	2
1453241_a_at	BC071238	2810047C21RIK	RIKEN cDNA 2810047C21 gene	---	-2.07852	0.00120139	0	9	41.1667	85.1667	-1.13114	0.00369756	0	3	58.3667	107.8	2
1436736_x_at	D45203,BC054762,X70398	D0H4S114	---	---	-2.09459	0.0274874	0	9	55.3333	103.1	-2.74262	0.0038459	0	6	22.2333	72.7333	2
1456883_at	AK028920	4732470K04RIK	RIKEN cDNA 4732470K04 gene	---	-2.09459	0.00585249	0	7	28.6667	66.5333	-1.89503	0.0048298	0	3	38.4	75	2
1446244_at	None	None	DNA segment, Chr 6, Brigham & Women's Genetics 1452 expressed	---	-2.09459	0.00442203	0	8	37.3667	74.3333	-1.05539	0.405141	0	0	51.6	60.0667	2
1435893_at	AK036010	VLDLR	very low density lipoprotein receptor	ENSMUSG00000024924	-2.09459	0.00275775	0	9	78.4667	171.567	-1.33999	0.0295448	0	0	52	65.3	2
1435598_at	None	None	Src homology 2 domain-containing transforming protein C2	---	-2.09459	0.00186833	0	9	129.467	342	-1.53924	0.000548457	0	6	140.433	269.067	2
1435072_at	NM_183154	ZFYVE1	zinc finger, FYVE domain containing 1	ENSMUSG00000042628	-2.09459	0.00101426	0	9	44.1333	95.5667	-1.70133	0.746284	0	0	70.6	75.1667	2
1428916_s_at	NM_178848	SIRT5	sirtuin 5 (silent mating type information regulation 2 homolog) 5 (S. cerevisiae)	ENSMUSG00000054021	-2.09459	0.000925127	0	7	32.6667	78.5667	-1.63706	0.00984701	0	4	49.6667	83.7	2
1433511_at	AL389955	6330549H03RIK	General transcription factor II A, 1	---	-2.09459	0.000747674	0	9	27.3	61.1	-1.15758	0.0124774	0	0	42.1333	80.7667	2
1453016_at	AK013636	2900042B11RIK	RIKEN cDNA 2900042B11 gene	---	-2.09459	0.000230314	0	9	121.533	238.9	-1.4811	0.0130386	0	3	120.867	173.067	2
1434456_at	NM_198620	GM440	gene model 440, (NCBI)	ENSMUSG00000040570	-2.09459	6.83052e-05	0	9	193.967	411.933	1.59967	0.130064	3	1	326.433	380.633	2
1451398_at	NM_145595	BC009118	cDNA sequence BC009118	ENSMUSG00000031641	-2.09459	2.59644e-05	0	9	80.8333	172.4	-1.83754	0.00102584	0	4	93.9333	177.5	2
1433773_at	NM_199476	RRM2B	ribonucleotide reductase M2 B (TP53 inducible)	ENSMUSG00000022292	-2.11078	0.0358541	0	9	136.467	223.467	-1.13114	0.0650649	0	2	184.767	238.133	2
1450432_s_at	NM_027877	MUS81	MUS81 endonuclease homolog (yeast)	ENSMUSG00000024906	-2.11078	0.0264671	0	9	51.3667	100.367	-1.24066	0.0300754	0	4	65.3333	121.133	2
1439783_at	None	None	RIKEN cDNA C330018D20 gene	---	-2.11078	0.0216432	0	9	37.3	66.4667	-1.33999	0.028297	0	3	31.1333	99.0667	2
1452416_at	X51975,X53802	IL6RA	interleukin 6 receptor, alpha	ENSMUSG00000027947	-2.11078	0.018255	0	7	15.6333	37.7333	-1.70133	0.0528166	0	0	24.3667	43.2	2
1434462_at	NM_001009951	MGC113766	RIKEN cDNA 2410004P22 gene	---	-2.11078	0.0124061	0	9	63.2333	141.7	1.1487	0.00897185	3	2	104.433	156.533	2
1428156_at	AK003394	GNG2	guanine nucleotide binding protein (G protein), gamma 2 subunit	ENSMUSG00000043004	-2.11078	0.00612076	0	9	53.1	102.6	-1.24066	0.0388072	0	0	58.2667	73.3	2
1451552_at	BC019519	None	MRNA similar to lipoyltransferase (cDNA clone MGC:28431 IMAGE:4038179), complete cds	---	-2.11078	0.00547863	0	7	18.9	36.3667	-2.82843	0.0178639	0	6	23.8	56.1	2
1439150_x_at	NM_025768	GRTP1	---	---	-2.11078	0.00176645	0	7	24.4	65.8	-1.93933	0.0955223	0	1	42.7333	78.0333	2
1439041_at	NM_172653	SLC39A10	solute carrier family 39 (zinc transporter), member 10	ENSMUSG00000025986	-2.11078	0.00138364	0	9	23.2667	56.4	-1.57522	0.0132017	0	0	25.1	40.9667	2
1438422_at	NM_153542	LRRC20	leucine rich repeat containing 20	ENSMUSG00000037151	-2.11078	0.00133511	0	7	28.9	64	-2.72158	0.0284405	0	5	20.6	55.3333	2
1420062_at	None	None	---	---	-2.1271	0.0286134	0	9	31.3667	67.4	-1.93933	0.114556	0	2	33.6333	44	2
1433843_at	AK197345,AK190704,AK190958	HS1BP3	HS1 binding protein 3	ENSMUSG00000020605	-2.1271	0.0266362	0	9	52.2667	98.1	-1.70133	0.00310358	0	6	55.2	111.333	2
1455165_at	None	None	Transcribed locus	---	-2.1271	0.02603	0	9	86.4	192.3	1.82344	0.481592	0	0	124.467	117.033	2
1448812_at	NM_016677	HPCAL1	hippocalcin-like 1	ENSMUSG00000028785	-2.1271	0.00389548	0	9	261.233	507.333	-1.37131	0.00399021	0	3	232.8	327.2	2
1460367_at	NM_153198	HBP1	high mobility group box transcription factor 1	ENSMUSG00000002996	-2.1271	0.00336313	0	9	189	385.633	1.09682	0.736707	3	0	299.167	304.633	2
1460041_at	AK052737	5730409K12RIK	RIKEN cDNA D630040I23 gene	---	-2.1271	0.00124893	0	9	57.5667	109.933	-2.48133	0.0109031	0	6	44.2667	70.6	2
1429194_at	BC068272	TIGD2	tigger transposable element derived 2	---	-2.1271	0.000821337	0	9	80.2667	158.967	-1.35035	0.000286655	0	3	128.6	197.833	2
1426052_at	BC003865,BC079861	MLH3	mutL homolog 3 (E coli)	---	-2.14355	0.0381718	0	9	40.7	91.3333	-1.89503	0.000646814	0	6	53.2	103.8	2
1456811_at	AK034523,AK083934	CXXC4	CXXC finger 4	---	-2.14355	0.0283917	0	9	40.8333	92.2	-2.24492	0.000152115	0	6	22.4	90.6	2
1427640_a_at	NM_009822	CBFA2T1H	CBFA2T1 identified gene homolog (human)	ENSMUSG00000006586	-2.14355	0.00207915	0	9	68.1667	133.067	-1.96943	0.00294202	0	6	48.3	128.867	2
1450065_at	None	None	adenylate cyclase 7	ENSMUSG00000031659	-2.16012	0.0406228	0	7	21.7333	47.5	-2.3511	0.0858318	0	2	19.6333	31.2667	2
1434480_at	AK129472	4930402E16RIK	RIKEN cDNA 4930402E16 gene	ENSMUSG00000033624	-2.16012	0.0397126	0	8	29.1	55.2333	-1.31951	0.222008	0	0	43.9333	56.4667	2
1422629_s_at	BC003909,AK129371	SHRM	shroom	ENSMUSG00000029381	-2.16012	0.0280219	0	9	93.5667	166.1	-1.24066	0.0120725	0	3	135	257.467	2
1428741_at	BC048159	ELAVL4	ELAV (embryonic lethal, abnormal vision, Drosophila)-like 4 (Hu antigen D)	ENSMUSG00000028546	-2.16012	0.0227328	0	9	67.3	151	-3.10229	0.000142404	0	6	35.9333	147.8	2
1420989_at	NM_025747	4933411K20RIK	RIKEN cDNA 4933411K20 gene	ENSMUSG00000031631	-2.16012	0.0199447	0	9	23.9667	62	-1.70133	0.203866	0	1	38.7333	54.8	2
1419753_at	AK013866	NFX1	nuclear transcription factor, X-box binding 1	ENSMUSG00000028423	-2.16012	0.00157357	0	8	37.6	102.433	-1.63706	0.0986073	0	0	47.2	63.5333	2
1451532_s_at	NM_027399	STEAP	six transmembrane epithelial antigen of the prostate	ENSMUSG00000015652	-2.16012	0.000418012	0	9	79.6333	175	1.00773	0.556366	0	0	68.8	64.1667	2
1438575_a_at	None	None	RIKEN cDNA 2900056M20 gene	---	-2.17682	0.0102349	0	7	35.5333	64.2667	-1.76813	0.0275174	0	3	27.9667	58.6667	2
1416816_at	None	None	NIMA (never in mitosis gene a)-related expressed kinase 7	ENSMUSG00000026393	-2.17682	0.00218851	0	9	76.5333	191.633	-1.28937	0.00131111	0	3	113.933	173.1	2
1418326_at	NM_011404	SLC7A5	solute carrier family 7 (cationic amino acid transporter, y+ system), member 5	ENSMUSG00000040010	-2.17682	0.00210373	0	9	444.9	943.2	1.43617	0.34567	3	0	602	549.033	2
1421771_a_at	NM_008389	IPP	IAP promoted placental gene	ENSMUSG00000028696	-2.17682	0.00135631	0	9	61.4	126.6	-1.37131	0.0258438	0	1	109.067	136.9	2
1435251_at	AK122352	SNX13	sorting nexin 13	---	-2.17682	0.000403515	0	9	121.533	290.233	-1.2217	0.00026027	0	3	196.067	293.233	2
1436944_x_at	NM_001004146	MGC65558	similar to phosphatidylserine decarboxylase /// RIKEN cDNA 9030221M09 gene	ENSMUSG00000023452	-2.19365	0.0157728	0	9	379.7	895.867	-1.46973	0.000146715	0	4	770.4	1481.1	2
1452134_at	NM_028223	3010001K23RIK	RIKEN cDNA 3010001K23 gene	ENSMUSG00000013495	-2.19365	0.00925018	0	7	34.9333	78.6	-1.82344	0.00412085	0	3	42.7	83.4667	2
1417295_at	NM_054081	MTA1	metastasis associated 1	ENSMUSG00000021144	-2.19365	0.00592377	0	9	83.5333	162.533	-1.02337	0.0288398	0	3	139.333	185.133	2
1453175_at	BC068249	ZFP50	zinc finger protein 50	---	-2.19365	0.00469156	0	9	43.6	93.1333	-1.36079	0.037489	0	5	80.5333	113.167	2
1422622_at	NM_008713	NOS3	nitric oxide synthase 3, endothelial cell	ENSMUSG00000028978	-2.19365	0.00309264	0	8	29.3667	79.7333	-2.2277	0.0175725	0	5	48.2	70.5667	2
1449861_at	AK078809	NEK4	NIMA (never in mitosis gene a)-related expressed kinase 4	ENSMUSG00000021918	-2.19365	0.00175599	0	9	32.9667	82.7	-2.06257	0.0104537	0	4	39.2667	65	2
1420583_a_at	NM_013646	RORA	RAR-related orphan receptor alpha	ENSMUSG00000032238	-2.19365	0.00149638	0	9	86.7333	191.433	1.64972	0.0179325	1	0	144.667	113.7	2
1452908_at	AB093213	DIP2	disco interacting protein 2 homolog (Drosophila)	---	-2.19365	0.00145203	0	9	47.5	112.367	-1.01552	0.000467903	0	1	80.4333	128.167	2
1424034_at	BC003757	RORA	RAR-related orphan receptor alpha	ENSMUSG00000032238	-2.19365	0.000952799	0	9	95.9667	226.767	1	0.0180609	1	0	173.167	152.2	2
1448788_at	AF029216,AF004023,BC051984,BC054759	CD200	Cd200 antigen /// RIKEN cDNA 2300009N04 gene	ENSMUSG00000022661	-2.21061	0.0185963	0	9	106.867	216.467	-1.41421	0.00111274	0	3	140.567	232.233	2
1454637_at	NM_178741	KLHL8	kelch-like 8 (Drosophila)	ENSMUSG00000029312	-2.21061	0.013742	0	9	41.9667	110.6	-2.14355	0.0191385	0	6	49.3333	99.5667	2
1451117_a_at	AF395837,BC004710	SRCASM	Src activating and signaling molecule	---	-2.21061	0.0127899	0	7	29.1333	62.6667	-1.79557	0.0234486	0	0	44.7	64.3	2
1459561_at	None	None	---	---	-2.21061	0.00890229	0	9	76.0667	139.6	-2.2277	0.0340919	0	0	40.9333	62.1333	2
1423713_at	NM_029020	ABCB8	ATP-binding cassette, sub-family B (MDR/TAP), member 8	ENSMUSG00000028973	-2.21061	0.0043614	0	9	28.9	71.5333	-1.57522	0.0225473	0	2	36.6333	73.1333	2
1436555_at	None	None	---	---	-2.21061	0.00228967	0	9	138.9	268.167	-2.04675	0.000608644	0	4	123.567	214.667	2
1452664_a_at	BC057900,BC049960	TM7SF3	transmembrane 7 superfamily member 3	---	-2.21061	0.0022657	0	9	46.4	122.6	-1.85175	0.00410869	0	6	59.3667	114.033	2
1428505_at	NM_025515	2310015N07RIK	RIKEN cDNA 2310015N07 gene	ENSMUSG00000030613	-2.21061	0.000698047	0	9	152.833	334.833	-1.17555	0.00582801	0	3	207.1	326.833	2
1427879_at	NM_026977	1810031K17RIK	RIKEN cDNA 1810031K17 gene	ENSMUSG00000033159	-2.21061	0.000176001	0	9	145.6	299.267	1.03926	0.704026	0	0	248	242.067	2
1442407_at	AK079243	None	Adult male urinary bladder cDNA, RIKEN full-length enriched library, clone:9530049K19 product:unclassifiable, full insert sequence	---	-2.21061	0.000132388	0	8	10.8333	38.6333	-2.85029	0.053627	0	5	24.0667	54.1667	2
1452462_a_at	NM_016812	BANP	Btg3 associated nuclear protein	ENSMUSG00000025316	-2.2277	0.0291246	0	8	41.1	86.2667	-1.43617	0.0845686	0	1	71.1	95.7	2
1418810_at	NM_007762	CRHR1	corticotropin releasing hormone receptor 1	ENSMUSG00000018634	-2.2277	0.0192366	0	9	64.9	134.8	-1.82344	0.000130324	0	6	92.9667	170.767	2
1434260_at	NM_199012	FCHSD2	FCH and double SH3 domains 2	ENSMUSG00000030691	-2.2277	0.0182215	0	7	45.3667	104.767	-1.41421	0.00246193	0	3	86.2	144.533	2
1443935_at	BC058990,AB093219	BC032203	cDNA sequence BC032203	---	-2.2277	0.00699228	0	9	44.5	102.833	-2.27977	0.00435102	0	3	61.7333	101.5	2
1450044_at	NM_008057	FZD7	frizzled homolog 7 (Drosophila)	ENSMUSG00000041075	-2.2277	0.000435036	0	9	62.3333	149.567	-1.20303	0.0612527	0	3	123.467	158.1	2
1432143_a_at	NM_153198,NM_177993	HBP1	high mobility group box transcription factor 1	ENSMUSG00000002996	-2.2277	0.000356838	0	9	124	263.7	1.25992	0.787829	0	0	212.933	208.867	2
1450450_at	NM_022980	DSCR1L2	Down syndrome critical region gene 1-like 2	ENSMUSG00000059713	-2.24492	0.0128985	0	9	56.6667	137.467	-1.24066	0.0145893	0	4	68.0667	128.233	2
1436426_at	NM_172274	5730509K17RIK	RIKEN cDNA 5730509K17 gene	ENSMUSG00000039765	-2.24492	0.00606243	0	7	35.5	79.7	-1.96943	0.0132951	0	5	53.5	106.333	2
1427782_a_at	NM_007762	CRHR1	corticotropin releasing hormone receptor 1	ENSMUSG00000018634	-2.24492	0.00464359	0	8	41.4	91.2	-2.11078	0.001382	0	3	55.4	102.067	2
1455295_at	NM_172758	BC031853	cDNA sequence BC031853	ENSMUSG00000036534	-2.24492	0.00378725	0	9	68	157.167	-1.21233	0.0437924	0	1	72.8333	126.367	2
1436476_at	NM_201227	DAND5	Dante	ENSMUSG00000053226	-2.24492	0.00290697	0	8	18.0333	48.6333	-2.50051	0.0327078	0	5	29.2333	65.6667	2
1435810_at	AK077572	5730455O13RIK	RIKEN cDNA 5730455O13 gene	---	-2.24492	0.0014372	0	9	61.5333	142.167	-1.56314	0.00479226	0	3	107.667	169.167	2
1453386_at	NM_026954	TUSC1	tumor suppressor candidate 1	---	-2.24492	0.000743839	0	9	90.8	201.633	-1.67533	0.0129294	0	6	90.9333	181.967	2
1424938_at	NM_027399	STEAP	six transmembrane epithelial antigen of the prostate	ENSMUSG00000015652	-2.24492	0.000271759	0	9	64	150.767	1.1938	0.18533	1	0	59.2333	47.5667	2
1425776_a_at	NM_146170	C87436	expressed sequence C87436	ENSMUSG00000046679	-2.24492	0.000213098	0	9	44.0667	96.8333	-1.55114	0.0115027	0	4	51	72.3333	2
1427927_at	NM_153571	AW049829	expressed sequence AW049829	ENSMUSG00000043510	-2.26228	0.020425	0	9	51.2333	112.433	-1.79557	0.156674	0	0	71.5333	88.8667	2
1439965_at	None	None	Transcribed locus	---	-2.26228	0.00938958	0	9	73.7333	139.567	-1.63706	0.00182374	0	5	67.6	122.533	2
1451505_at	NM_025395	CHCHD5	coiled-coil-helix-coiled-coil-helix domain containing 5	ENSMUSG00000043396	-2.26228	0.0083075	0	9	51.8	115.967	-1.28937	0.00121104	0	3	100.367	157.333	2
1455185_s_at	AK129091,BC065070	PHF16	PHD finger protein 16	ENSMUSG00000037315	-2.26228	0.00820299	0	9	76.6	178.667	1	0.0309605	0	3	125.133	177.1	2
1452154_at	BC002239,BC067029	IARS	---	---	-2.26228	0.00664196	0	9	395.533	905.033	1.11385	0.859608	0	0	491.767	482.667	2
1456614_at	AK004417,AK028031,AK002229,BC061217	ACN9	ACN9 homolog (S. cerevisiae)	---	-2.26228	0.00465738	0	9	43.3667	112.6	-1.08006	0.00684537	0	3	63.7667	119.2	2
1454953_at	AK122571,BC053070	RNF157	Ring finger protein 157	---	-2.27977	0.032756	0	9	48.4333	130.7	-1.30938	0.0320038	0	3	57.6	122.733	2
1454699_at	BC055753	SESN1	Sestrin 1	---	-2.27977	0.00886686	0	8	25.7	62.9667	1.13989	0.368164	0	0	41.6	52.7667	2
1438931_s_at	BC055753	SESN1	Sestrin 1	---	-2.27977	0.0075731	0	9	32.8	80.7667	-1.15758	0.720096	0	0	61.5333	67.2	2
1433506_at	AK207105,BC014756,AK080722,AK050400	LRRC5	leucine rich repeat containing 5	ENSMUSG00000046079	-2.27977	0.00260661	0	9	75.7333	177.967	1.30938	0.356725	3	0	126.033	135.733	2
1441317_x_at	NM_178394	GABABRBP	gamma-aminobutyric acid (GABA-B) receptor binding protein	ENSMUSG00000063646	-2.27977	0.0025065	0	9	97.7667	212.667	-2.82843	0.00296241	0	6	40.5667	90.6	2
1443790_x_at	AK019577	MAT2A	RIKEN cDNA 4930414L22 gene	---	-2.27977	0.00093553	0	9	16.3	35.3	-3.1748	0.0103361	0	3	9.86667	30.0667	2
1437333_x_at	NM_153554,NM_019698	PYCS	pyrroline-5-carboxylate synthetase (glutamate gamma-semialdehyde synthetase)	ENSMUSG00000025007	-2.27977	0.000512717	0	9	80.9667	195.567	-1.13989	0.459327	0	0	123.833	136	2
1427951_s_at	BC027759	1700009P13RIK	RIKEN cDNA 1700009P13 gene	ENSMUSG00000059554	-2.2974	0.0155324	0	8	23.5667	60.7333	-1.70133	0.128342	0	0	46.6333	56.7667	2
1422996_at	NM_134188,NM_012006	MTE1|CTE1	mitochondrial acyl-CoA thioesterase 1	ENSMUSG00000021226	-2.2974	0.013654	0	9	15.0667	35.7667	-1.85175	0.122769	0	1	23.3667	32.4667	2
1426916_at	BC015296	SCRN3	secernin 3	---	-2.2974	0.012454	0	7	72.2	191.633	-1.71449	0.0501516	0	3	157.167	277.133	2
1422741_a_at	NM_027444	BBX	bobby sox homolog (Drosophila)	ENSMUSG00000022641	-2.2974	0.00621261	0	9	64	148.5	1.21233	0.0795274	0	0	82.3667	96.1667	2
1433823_at	NM_207232	AW456874	expressed sequence AW456874	ENSMUSG00000038042	-2.2974	0.00594059	0	7	8.93333	25.2	-2.19365	0.0414158	0	1	14.1	27.6667	2
1439038_at	NM_027143	9130227C08RIK	RIKEN cDNA 9130227C08 gene	ENSMUSG00000047153	-2.2974	0.00503863	0	9	49.6	105.433	-1.30938	0.0894529	0	3	57.3667	73.0333	2
1444589_at	None	None	Similar to hypothetical protein FLJ14345	---	-2.31516	0.033713	0	9	51.5333	105.333	-1.44727	0.00866522	0	3	66.7333	157.333	2
1428522_at	BC087733	TTF2	Transcription termination factor, RNA polymerase II	---	-2.31516	0.00905233	0	7	40.7667	101.333	-1.90968	0.00659178	0	4	86.6667	123.6	2
1426915_at	BC021490,BC057317,BC060161,AY245540	DAPK1	death associated protein kinase 1	ENSMUSG00000021559	-2.31516	0.00844846	0	7	37.9	86.7	-2.38759	0.00874748	0	2	29.3	73.9	2
1456944_at	NM_177153	C230009H10RIK	RIKEN cDNA C230009H10 gene	ENSMUSG00000058975	-2.31516	0.00504411	0	9	24.9667	66.7	-3.76099	0.0480267	0	4	20.1	46.6	2
1425396_a_at	NM_010693	LCK	lymphocyte protein tyrosine kinase	ENSMUSG00000000409	-2.31516	0.00480729	0	9	22.9667	57.0667	-2.03105	0.51468	0	3	38.4667	40.9667	2
1437657_at	AK173175	ZFP291	zinc finger protein 291	ENSMUSG00000034007	-2.31516	0.0027966	0	9	26.3333	72.0333	-1.3926	0.205863	0	3	42.8	55.4333	2
1436925_at	AK077921	CHES1	checkpoint supressor 1	---	-2.31516	0.00163525	0	9	43.4	105.233	-1.95432	0.033012	0	2	39.8667	67.5333	2
1435687_at	NM_153579	SV2B	synaptic vesicle glycoprotein 2 b	ENSMUSG00000053025	-2.31516	0.00129516	0	9	96	208.133	-1.20303	0.00890718	0	2	124.6	156.3	2
1431885_a_at	NM_027877	MUS81	MUS81 endonuclease homolog (yeast)	ENSMUSG00000024906	-2.31516	0.00117031	0	9	58.4667	134	1.11385	0.0118282	1	3	98.2667	166	2
1435110_at	AK084569,AK041547	UNC5B	unc-5 homolog B (C. elegans)	ENSMUSG00000020099	-2.31516	0.000363816	0	8	41.7333	109.3	1.21233	0.897263	0	0	46.7	43.7	2
1417515_at	NM_138721	LSM10	U7 snRNP-specific Sm-like protein LSM10	ENSMUSG00000050188	-2.31516	0.000275449	0	9	205.4	439.767	-1.44727	0.00485867	0	3	242.367	336.4	2
1438773_at	None	None	Six transmembrane epithelial antigen of prostate 2	---	-2.33306	0.0248832	0	8	14.5	39.5333	-1.76813	0.0887272	0	0	12.6	25.2	2
1439495_at	AK081352,AK086890,AK084585	4933407H18RIK	RIKEN cDNA 4933407H18 gene	---	-2.33306	0.0123462	0	8	42.4	96.6	-2.2277	0.00721631	0	5	64.5333	101.7	2
1428499_at	AK013346	2810454L23RIK	RIKEN cDNA 2810454L23 gene	---	-2.33306	0.0102052	0	9	40.7667	89.8	-2.11078	0.00260757	0	6	36.2	77.7333	2
1454945_at	AK053640	LRRIQ2	leucine-rich repeats and IQ motif containing 2	ENSMUSG00000022604	-2.33306	0.00771889	0	8	50.5333	125.833	-2.38759	0.00172111	0	4	43.8667	107.6	2
1437231_at	NM_175499	SLITRK6	SLIT and NTRK-like family, member 6	ENSMUSG00000045871	-2.33306	0.00639494	0	9	87.8667	203.3	-5.78908	5.79847e-05	0	6	47.2667	420.067	2
1450484_a_at	NM_020557	TYKI	thymidylate kinase family LPS-inducible member	ENSMUSG00000020638	-2.33306	0.000919497	0	9	92.3333	206.067	-2.36927	0.0249894	0	6	75.6333	163.967	2
1443896_at	NM_028162	TBC1D5	TBC1 domain family, member 5	ENSMUSG00000023923	-2.33306	0.0008101	0	9	60.4	167.5	-1.72774	0.0322672	0	3	133.433	189.733	2
1452914_at	AK042145,AK010587	2410024N18RIK	RIKEN cDNA 2410024N18 gene	---	-2.3511	0.0101993	0	9	23.6	62	-1.18464	0.921221	0	0	45.2667	46.5	2
1449126_at	NM_011764	ZFP90	zinc finger protein 90	ENSMUSG00000031907	-2.3511	0.00242527	0	9	40.6	111.067	-1.63706	0.00120048	0	6	43.7	96.7	2
1417061_at	NM_016917	SLC40A1	solute carrier family 40 (iron-regulated transporter), member 1	ENSMUSG00000025993	-2.3511	0.00177739	0	9	286.3	664.533	-1.2217	0.00294802	0	3	432.633	670.5	2
1424388_at	NM_029738	CLUAP1	clusterin associated protein 1	ENSMUSG00000014232	-2.3511	0.00164976	0	9	60.6	134.133	-1.70133	0.00280457	0	3	77.8333	137.667	2
1433838_at	NM_172644	5830468K18RIK	RIKEN cDNA 5830468K18 gene	ENSMUSG00000026709	-2.3511	0.000308897	0	9	36.3667	92.2	-1.45846	3.52635e-05	0	4	64.1	122.9	2
1440215_at	NM_173746	C130086A10	hypothetical protein C130086A10	ENSMUSG00000055963	-2.3511	0.000199939	0	9	30.5	78.5333	-1.15758	0.0142131	0	3	44.3667	73.0667	2
1437386_at	NM_181074	LRRN6A	---	---	-2.3511	5.67118e-05	0	9	41.2	113.867	-4.48985	0.00684321	0	6	24.8	91.7667	2
1448930_at	NM_026543	3010026O09RIK	RIKEN cDNA 3010026O09 gene	ENSMUSG00000020381	-2.36927	0.040858	0	8	25.4333	62.6	-1.98466	0.00575903	0	5	27.0333	67	2
1450076_at	NM_025747	4933411K20RIK	RIKEN cDNA 4933411K20 gene	ENSMUSG00000031631	-2.36927	0.0222589	0	9	34.7333	76.1	-1.75456	0.0371747	0	2	42.7	72.3667	2
1454157_a_at	NM_011109	PLA2G2D	phospholipase A2, group IID	ENSMUSG00000041202	-2.36927	0.0213482	0	9	21.9667	49.5667	-1.6245	0.0106978	0	4	28.4333	42.8333	2
1423019_at	NM_010290	GJA9	gap junction membrane channel protein alpha 9	ENSMUSG00000058516 /// ENSMUSG00000063258	-2.36927	0.000831311	0	9	99.0333	239.833	-2.14355	0.0297817	0	6	102.233	170	2
1418408_at	NM_025512	2310008M20RIK	RIKEN cDNA 2310008M20 gene	ENSMUSG00000039795	-2.36927	0.000577633	0	8	26.3667	60.3667	-2.2974	3.21635e-05	0	6	32.9667	75.8667	2
1433544_at	NM_173155,NM_172656	ALS2CR2	amyotrophic lateral sclerosis 2 (juvenile) chromosome region, candidate 2 homolog (human)	ENSMUSG00000026027	-2.38759	0.0256015	0	9	37.0333	92.1	-1.35035	0.0462822	0	3	51.8	72.5333	2
1454726_s_at	NM_207232	AW456874	expressed sequence AW456874	ENSMUSG00000038042	-2.38759	0.0253088	0	9	40.2333	111.833	-1.7411	0.0229381	0	4	73.9667	136.733	2
1455438_at	AK034672	PXMP4	peroxisomal membrane protein 4	ENSMUSG00000000876	-2.38759	0.0250504	0	8	21.8333	54.0667	-3.59115	0.0132954	0	5	30.4667	46.7	2
1427422_at	BC038127,BC024408,BC051501	None	Mus musculus, clone IMAGE:5050186, mRNA, partial cds	---	-2.38759	0.0219784	0	9	16.5333	53.7333	-1.93933	0.0215499	0	1	46.3	68.5667	2
1455661_at	AK040546	None	0 day neonate thymus cDNA, RIKEN full-length enriched library, clone:A430106B04 product:hypothetical protein, full insert sequence	---	-2.38759	0.015934	0	8	24.9333	56.4	-2.31516	0.0128537	0	6	39.1333	81.6333	2
1433861_at	NM_177045	A830039B04RIK	RIKEN cDNA A830039B04 gene	ENSMUSG00000028582	-2.38759	0.000906824	0	9	62.8333	163.033	-1.13114	0.0307621	0	3	119.467	177.867	2
1424899_at	NM_144533	NMNAT3	nicotinamide nucleotide adenylyltransferase 3	ENSMUSG00000032456	-2.38759	0.000762656	0	8	36.9667	104.933	-1.70133	0.0184302	0	0	76.1667	118.367	2
1456161_at	AK002861,AK009603	0610040B10RIK	RIKEN cDNA 0610040B10 gene	---	-2.40605	0.0111551	0	9	34.3667	96.2333	-2.17682	0.0534878	0	4	78.9	141.267	2
1425139_at	NM_144907	SESN2	sestrin 2	ENSMUSG00000028893	-2.40605	0.0032512	0	9	160.533	403.767	1.00773	0.0426536	0	0	143.8	91.1	2
1423493_a_at	NM_010906	NFIX	nuclear factor I/X	ENSMUSG00000001911	-2.40605	0.00193146	0	9	47.6667	126.5	-2.31516	0.00126197	0	6	43.1	122.2	2
1423508_at	NM_017479	MYST4	MYST histone acetyltransferase monocytic leukemia 4	ENSMUSG00000021767	-2.42465	0.0231705	0	9	48.2333	96.5333	-1.59967	0.0146651	0	3	70.0667	105.7	2
1440086_at	NM_183204	C630023L15RIK	RIKEN cDNA C630023L15 gene	ENSMUSG00000044164	-2.42465	0.0207217	0	7	23.9667	56.7667	-2.89454	0.00684636	0	6	24.5	64.6333	2
1448566_at	NM_016917	SLC40A1	solute carrier family 40 (iron-regulated transporter), member 1	ENSMUSG00000025993	-2.42465	0.00169894	0	9	176.8	376.267	-1.31951	0.0690629	0	3	295.033	410.567	2
1452387_a_at	NM_019764	AMOTL2	angiomotin like 2	ENSMUSG00000032531	-2.42465	0.0010076	0	9	52.1333	123.833	-1.27948	9.09644e-05	0	2	98.3333	150.3	2
1453290_at	NM_178017	HMGB2L1	high mobility group box 2-like 1	ENSMUSG00000034518	-2.4434	0.0254966	0	9	31.4333	68.3667	-1.45846	0.0399399	0	4	37.1333	68.6333	2
1455169_at	BC089010	RAB11FIP2	RAB11 family interacting protein 2 (class I)	---	-2.4434	0.00280909	0	9	75.6333	175.7	-1.43617	0.0320044	0	3	118.4	190.267	2
1449380_at	NM_011861	PACSIN1	protein kinase C and casein kinase substrate in neurons 1	ENSMUSG00000040276	-2.4434	0.00150218	0	9	52.0333	123.167	-1.66248	0.0983079	0	2	62.6667	91.7	2
1437476_at	NM_199476	RRM2B	ribonucleotide reductase M2 B (TP53 inducible)	ENSMUSG00000022292	-2.4434	0.000684568	0	9	52.7333	134.367	-1.23114	0.000134298	0	0	89.9667	121.4	2
1439482_at	AK003868	F830021D11RIK	RIKEN cDNA F830021D11 gene	---	-2.46229	0.0123411	0	9	130.5	289.767	-1.57522	0.0126045	0	1	106.533	169.833	2
1428559_at	AK018155,AK219672	FVT1	follicular lymphoma variant translocation 1	---	-2.46229	0.00884306	0	9	53.2667	118.167	1.15758	0.00651655	0	0	102.6	130.7	2
1435087_at	BC039093	BC039093	cDNA sequence BC039093	---	-2.46229	0.00207308	0	9	68.0667	166.8	-2.27977	0.0022674	0	6	71.5333	137.1	2
1452894_at	None	None	---	---	-2.46229	0.000561787	0	9	86.3333	195.833	-2.72158	0.0024264	0	6	46.7	180.1	2
1424777_at	NM_030246	WDR21	WD repeat domain 21	ENSMUSG00000021222	-2.48133	0.00933145	0	9	18.5667	51.4333	-2.36927	0.0190253	0	5	18.1667	43.8667	2
1433978_at	BC082587	4930430F08RIK	---	---	-2.48133	0.000236879	0	9	37.5667	86.6333	-1.88049	0.0543342	0	2	44.9333	84.3	2
1441757_at	None	None	RIKEN cDNA 1190002F15 gene	---	-2.50051	0.0475304	0	9	22.5333	50.2333	-3.1748	0.036399	0	4	13.3667	27.2333	2
1431820_at	NM_028726	4632404H12RIK	RIKEN cDNA 4632404H12 gene	ENSMUSG00000042579	-2.50051	0.0254509	0	8	23.1667	62.8333	-2.46229	0.0235839	0	5	42.2	92.3667	2
1459902_at	NM_173750	2700007P21RIK	RIKEN cDNA 2700007P21 gene	ENSMUSG00000027122	-2.50051	0.00820139	0	9	80.6333	195	1.02337	0.137787	0	0	89.6667	118.067	2
1435340_at	AK129187	JMJD2A	jumonji domain containing 2A	ENSMUSG00000033326	-2.50051	0.00655542	0	9	61.8667	179.8	-1.36079	0.0759818	0	3	74.8333	99.4	2
1437613_s_at	NM_207232	AW456874	expressed sequence AW456874	ENSMUSG00000038042	-2.50051	0.00203427	0	9	31.5	100.467	-1.27948	0.00478452	0	6	54.7667	100.4	2
1434982_at	None	None	Transcribed locus, weakly similar to NP_523817.1 Fibrillarin [Drosophila melanogaster]	---	-2.50051	0.000624411	0	9	19.0667	55.8333	-3.19935	0.00131974	0	6	20.1667	60.5333	2
1417673_at	NM_016719	GRB14	growth factor receptor bound protein 14	ENSMUSG00000026888	-2.50051	0.000233517	0	9	76.6333	206.133	-1.40336	0.00027787	0	3	136.767	201.8	2
1428926_at	AK003388	FBXO31	RIKEN cDNA 1110003O08 gene	---	-2.51984	0.0079143	0	7	30.6	83.7	-1.57522	0.0786421	0	2	55.9	77	2
1455778_at	None	None	zinc finger protein 192	ENSMUSG00000063894	-2.51984	0.00434948	0	9	47.8667	112.533	-2.04675	9.01011e-05	0	6	68.8667	163.033	2
1438255_at	AK077921,AK046748	CHES1	checkpoint supressor 1	---	-2.51984	0.00231398	0	9	34.3333	94.1333	-1.66248	0.0308989	0	3	35.5	65.4	2
1436860_at	NM_001003971,NM_025483	SENP7	SUMO1/sentrin specific protease 7	ENSMUSG00000052917	-2.51984	0.00110019	0	9	78.6667	206.9	-1.68828	0.0249569	0	4	137.833	207.733	2
1435188_at	None	None	similar to hypothetical protein BC017397	---	-2.51984	0.000801917	0	9	76.8333	191.133	1.23114	0.0162519	1	0	76.8667	45.7667	2
1424896_at	NM_145066	GPR85	G protein-coupled receptor 85	ENSMUSG00000048216	-2.51984	0.000473267	0	9	38.8	95.5667	-2.61877	0.0427111	0	5	14.2	40.2667	2
1422102_a_at	NM_011489	STAT5B	signal transducer and activator of transcription 5B	ENSMUSG00000020919	-2.53932	0.00171876	0	9	40.5333	114.133	-1.98466	0.00157672	0	4	58.9	114	2
1434856_at	None	None	---	---	-2.53932	0.00135699	0	9	76.3333	193.933	-1.16653	0.00611889	0	3	148.133	229.767	2
1439808_at	AK041335	OPRM1	RIKEN cDNA A130090K04 gene	---	-2.53932	0.00109604	0	9	32.6333	77.8	-1.95432	0.0112467	0	3	20	47.2	2
1417208_at	NM_008537	AMACR	alpha-methylacyl-CoA racemase	ENSMUSG00000022244	-2.53932	3.03704e-05	0	9	54	144.033	-1.08841	0.0226071	0	0	93.6333	125	2
1455448_at	BC030853	NSDDR	neural stem cell-derived dendrite regulator	ENSMUSG00000035735	-2.55896	0.0487838	0	9	49.9333	127.2	-2.67998	0.0151789	0	6	42.3333	96.5333	2
1451599_at	AK203937,AK201910	SESN2	Sestrin 2	ENSMUSG00000028893	-2.55896	0.00336882	0	9	183.333	462.567	-1.27948	0.172371	0	0	164.967	143.9	2
1435169_at	None	None	RIKEN cDNA A930001N09 gene	ENSMUSG00000048249	-2.57874	0.0242511	0	9	42.5333	115.2	-1.36079	0.528625	0	0	80.2333	72.1333	2
1449544_a_at	NM_013569	KCNH2	potassium voltage-gated channel, subfamily H (eag-related), member 2	ENSMUSG00000038319	-2.57874	0.00107267	0	9	97.3667	254.7	-1.06355	0.0273992	0	2	124.133	166.733	2
1439490_at	None	None	---	---	-2.57874	0.0010344	0	8	30.4	112.733	-1.72774	0.000383543	0	3	90.7667	184.7	2
1428118_at	NM_181074	LRRN6A	leucine rich repeat neuronal 6A	ENSMUSG00000049556	-2.57874	0.000138546	0	7	74.6667	198.4	-2.87233	0.00349315	0	3	43.4333	150.9	2
1429689_at	AK016544	4932433N03RIK	RIKEN cDNA 4932433N03 gene	---	-2.59868	0.0165854	0	8	19.8667	49.3	-1.61204	0.0202379	0	0	39.6667	51.4	2
1433888_at	BC075643	ATP2B2	ATPase, Ca++ transporting, plasma membrane 2	ENSMUSG00000030302	-2.59868	0.00866233	0	9	26.2	79.1	-3.12627	0.0328245	0	6	34.5	84.3	2
1444051_at	None	None	RIKEN cDNA 1700019D03 gene	ENSMUSG00000043629	-2.61877	0.0133524	0	9	101.267	185.4	-2.21061	0.0772985	0	6	81.2333	140.367	2
1418161_at	NM_020605	JPH3	junctophilin 3	ENSMUSG00000025318	-2.63902	0.019652	0	9	40.3	102.933	-1.63706	0.00286479	0	3	39.2667	53.4667	2
1438413_at	NM_001003971,NM_025483	SENP7	SUMO1/sentrin specific protease 7	ENSMUSG00000052917	-2.63902	0.000446326	0	9	57.3667	154.467	-1.64972	0.00938912	0	3	101.3	174.7	2
1444409_at	None	None	Rabphilin 3A-like (without C2 domains)	ENSMUSG00000020847	-2.63902	0.000315141	0	9	337.1	693.5	-1.56314	0.000393344	0	4	340	602.267	2
1421840_at	NM_013454	ABCA1	ATP-binding cassette, sub-family A (ABC1), member 1	ENSMUSG00000015243	-2.65942	0.0377126	0	9	44.2	102.667	-2.53932	0.000777966	0	6	52.7667	110.067	2
1434089_at	AK034012,AK049810	SYNPO	synaptopodin	---	-2.65942	0.0165743	0	9	30.3	73	-2.31516	0.000353747	0	6	43.3667	149.467	2
1429351_at	NM_029436	4930429H24RIK	RIKEN cDNA 4930429H24 gene	ENSMUSG00000062901	-2.65942	0.00940476	0	9	72.2	170.733	-1.11385	0.607019	1	0	81	77.6	2
1426235_a_at	U09114,X16314,BC015086,AY044241	GLUL	glutamate-ammonia ligase (glutamine synthase)	ENSMUSG00000026473	-2.65942	0.000565684	0	9	104.267	301.033	-1.59967	0.0730858	0	4	101.933	162.467	2
1451330_a_at	AF040094,BC028864,AY007563	INPP5B	inositol polyphosphate-5-phosphatase B	ENSMUSG00000028894	-2.65942	0.000510995	0	9	95.7333	254.567	1.02337	0.0327423	0	3	113.967	163.567	2
1437654_at	None	None	RIKEN cDNA 3110001K24 gene	---	-2.65942	0.000386389	0	7	25.4667	61.8	-2.61877	0.0175648	0	1	30.6333	58.8	2
1459141_at	AK050412,AK007376	1810008I18RIK	RIKEN cDNA 1810008I18 gene	---	-2.67998	0.0094916	0	9	34.6333	102.067	-1.37131	0.0441814	0	0	45.8333	74.2667	2
1454855_at	None	None	activin receptor interacting protein 1	ENSMUSG00000040003	-2.67998	0.00691024	0	9	38.8	105.467	-2.38759	0.00087969	0	6	85.2	206.5	2
1454656_at	BC040408,BC040810	SPATA13	spermatogenesis associated 13	---	-2.67998	0.00626384	0	8	12.8	46.7	-2.38759	0.0583006	0	0	21.0667	35.1333	2
1444041_at	None	None	Hypothetical protein A130033P14	---	-2.67998	0.0016727	0	9	23.3667	63.5667	-2.61877	0.00273696	0	6	41.4333	95.8333	2
1451085_at	NM_145472,NM_176828	C030006K11RIK	RIKEN cDNA C030006K11 gene	ENSMUSG00000033707	-2.67998	0.00114679	0	9	24.9667	63.5	-1.08006	0.0548741	0	2	34.2333	51.7333	2
1450881_s_at	AK200336,AK080884,AK197560	TM7SF1	transmembrane 7 superfamily member 1	ENSMUSG00000021306	-2.67998	0.000256511	0	9	39.7333	114.6	-2.27977	0.106971	0	3	38.7	56.4333	2
1424942_a_at	NM_010849	MYC	myelocytomatosis oncogene	ENSMUSG00000022346	-2.67998	5.55078e-05	0	9	42.9	124.9	-1.44727	0.0021111	0	3	65.7	150.033	2
1449749_s_at	NM_146074	TFB1M	transcription factor B1, mitochondrial	ENSMUSG00000036983	-2.7007	2.83866e-05	0	9	52.0667	145.6	-1.86607	0.00592726	0	6	76.5667	138.433	2
1436560_at	AK084748	KIF3A	expressed sequence AW124694	---	-2.72158	0.0466218	0	8	27.9	58.3	-1.75456	0.029523	0	4	39.7333	68.0333	2
1436968_x_at	NM_029436	4930429H24RIK	RIKEN cDNA 4930429H24 gene	ENSMUSG00000062901	-2.72158	0.0133461	0	9	18.5667	48.1333	-1.88049	0.879784	0	0	28.8333	24.8333	2
1428915_at	NM_178848	SIRT5	sirtuin 5 (silent mating type information regulation 2 homolog) 5 (S. cerevisiae)	ENSMUSG00000054021	-2.72158	0.00702123	0	9	41.5333	123.7	-1.72774	0.0053188	0	5	75.8	137.967	2
1421935_at	None	None	---	---	-2.72158	0.00453102	0	9	15.7667	46.2	-2.19365	0.00211527	0	1	22.2667	34.7333	2
1452035_at	NM_009931	COL4A1	procollagen, type IV, alpha 1	ENSMUSG00000031502	-2.72158	0.00193857	0	9	49.3333	133.567	-3.12627	0.00150368	0	6	50.3667	149.6	2
1425516_at	NM_139144	OGT	O-linked N-acetylglucosamine (GlcNAc) transferase (UDP-N-acetylglucosamine:polypeptide-N-acetylglucosaminyl transferase)	ENSMUSG00000034160	-2.72158	0.00136053	0	9	68.2667	180.567	-1.56314	0.0739881	0	1	85.2333	123.467	2
1422821_s_at	NM_023377	STARD5	StAR-related lipid transfer (START) domain containing 5	ENSMUSG00000046027	-2.72158	0.000984427	0	9	49.8333	142.933	-1.24066	0.209189	0	1	82.3	94.9333	2
1435495_at	NM_009629,NM_001008533	ADORA1	adenosine A1 receptor	ENSMUSG00000042429	-2.74262	0.00912748	0	9	20.1333	57.8667	-1.96943	0.0062474	0	4	23.4667	40.6333	2
1422103_a_at	NM_011489	STAT5B	signal transducer and activator of transcription 5B	ENSMUSG00000020919	-2.74262	0.00747191	0	9	74.8667	200.133	-1.93933	0.00162491	0	3	122.133	242.567	2
1458438_at	NM_175369	4933415L06RIK	RIKEN cDNA 4933415L06 gene	ENSMUSG00000034795	-2.74262	0.00241982	0	9	35.5	98.7667	-3.10229	0.00130504	0	4	38.6	99.2667	2
1435435_at	AK078315,AK032356,AK081137,BC068156	CTTNBP2	cortactin binding protein 2	---	-2.74262	0.0017109	0	9	50.4	144.1	-2.03105	0.00119666	0	6	79.5333	224.933	2
1437351_at	NM_001004367	CXXC4	CXXC finger 4	---	-2.76383	0.000801607	0	9	49.8	129.633	-2.53932	5.20322e-05	0	6	80.8	211.8	2
1419216_at	NM_009734	AZI1	5-azacytidine induced gene 1	ENSMUSG00000039781	-2.78519	0.0075136	0	8	30.2667	72.6	-1.5874	0.00457327	0	1	42.7	69.3667	2
1416691_at	NM_019581	GTPBP2	GTP binding protein 2	ENSMUSG00000023952	-2.78519	0.0052056	0	9	118.467	289.6	-1.31951	0.256972	0	0	107.733	123.833	2
1434169_at	AK052809,AK009194,AK034042	9030409G11RIK	RIKEN cDNA 9030409G11 gene	ENSMUSG00000040606	-2.80673	0.00454578	0	9	21.6333	68.1667	-3.00818	0.0176212	0	6	24.1667	59.5333	2
1451738_at	NM_139144	OGT	O-linked N-acetylglucosamine (GlcNAc) transferase (UDP-N-acetylglucosamine:polypeptide-N-acetylglucosaminyl transferase)	ENSMUSG00000034160	-2.80673	0.000778901	0	9	90.2667	265.6	-1.44727	0.195831	0	1	125.467	157.533	2
1460333_at	NM_026500	1210002B07RIK	RIKEN cDNA 1210002B07 gene	ENSMUSG00000026404	-2.82843	0.0174016	0	8	44.5	104.667	-1.6245	0.00891645	0	3	68.0667	103.1	2
1437221_at	NM_199476	RRM2B	ribonucleotide reductase M2 B (TP53 inducible)	ENSMUSG00000022292	-2.82843	0.0139569	0	9	9.93333	30.7333	-1.03129	0.346526	0	0	18.6333	26.9667	2
1436364_x_at	U57636,Y07689,BC003766,Y07688	NFIX	---	---	-2.82843	0.00135341	0	9	46.9667	151.2	-1.86607	0.000496785	0	3	57.6333	141.1	2
1425517_s_at	NM_139144	OGT	O-linked N-acetylglucosamine (GlcNAc) transferase (UDP-N-acetylglucosamine:polypeptide-N-acetylglucosaminyl transferase)	ENSMUSG00000034160	-2.82843	0.000460379	0	9	111.1	320.767	-1.32971	0.145547	0	1	133.367	154.4	2
1417857_at	NM_133823	MMAA	methylmalonic aciduria (cobalamin deficiency) type A	ENSMUSG00000037022	-2.85029	0.0355812	0	7	17.5	44.9333	-2.19365	0.0198891	0	3	23.4667	56.4	2
1435465_at	BC038875,AK129197,BC049667	4930465M17RIK	RIKEN cDNA 4930465M17 gene	---	-2.85029	0.00156063	0	8	26.1667	77.4667	-7.18229	0.0037686	0	6	8.13333	37.1333	2
1436733_at	NM_178756	E130309F12RIK	RIKEN cDNA E130309F12 gene	ENSMUSG00000063446	-2.85029	0.00032689	0	9	51.0333	125.733	-1.82344	0.00121822	0	6	78	154.767	2
1435339_at	NM_146188	KCTD15	potassium channel tetramerisation domain containing 15	ENSMUSG00000030499	-2.87233	5.24547e-05	0	9	100.533	275.233	1.11385	0.0845905	0	0	211.467	236.067	2
1439478_at	NM_134188	MTE1	mitochondrial acyl-CoA thioesterase 1	ENSMUSG00000021226	-2.91692	0.0349626	0	9	47.8667	136.833	-1.3926	0.000654399	0	3	68.6	124.467	2
1454666_at	AK036932	KLF3	Kruppel-like factor 3 (basic)	ENSMUSG00000029178	-2.91692	0.000396831	0	9	71.7667	203.3	-1.36079	0.00112387	0	3	132.767	231.667	2
1435930_at	BC052188,AK173175	ZFP291	zinc finger protein 291	ENSMUSG00000034007	-2.93947	0.0389958	0	9	50.1	144	-1.28937	0.0788939	0	3	103.167	152.433	2
1453042_at	NM_028085	HARP	harmonin interacting ankyrin repeat containing protein	ENSMUSG00000030909	-2.93947	0.0248266	0	9	21.8667	73.5667	-6.30089	0.020859	0	6	9.86667	68.9667	2
1433626_at	NM_178711	PLSCR4	phospholipid scramblase 4	ENSMUSG00000032377	-2.93947	0.0129478	0	7	12.6333	38.2667	-2.17682	0.0929442	0	2	16.7	35.2333	2
1430368_s_at	NM_144953	1700019D03RIK	RIKEN cDNA 1700019D03 gene	ENSMUSG00000043629	-2.93947	0.000563344	0	9	105.1	311.367	-2.42465	0.000801486	0	6	67.2667	221.367	2
1434308_at	NM_173388	SLC43A2	solute carrier family 43, member 2	ENSMUSG00000038178	-2.9622	0.00134735	0	9	26.0333	80.9333	-2	0.00374376	0	6	31.1	83.5667	2
1419752_at	NM_023739	NFX1	nuclear transcription factor, X-box binding 1	ENSMUSG00000028423	-2.9851	0.00300502	0	9	48.9	151.267	-1.29934	0.0205941	0	0	70.1333	90.2667	2
1433526_at	NM_178741	KLHL8	kelch-like 8 (Drosophila)	ENSMUSG00000029312	-3.00818	0.0447987	0	9	23.3667	57.5667	-1.92445	0.0344024	0	3	29.5667	58.2	2
1426917_s_at	BC015296	SCRN3	secernin 3	---	-3.00818	0.0233459	0	9	47.5333	162.8	-1.21233	0.000269478	0	3	125.167	238.333	2
1456111_at	NM_172921	C130036J11	---	---	-3.00818	0.0165807	0	9	20.5667	60.1667	-2.07852	0.0141384	0	3	27.5333	48.0667	2
1427646_a_at	X95761,BC006589,U28495,AF177032	ARHGEF2	rho/rac guanine nucleotide exchange factor (GEF) 2	ENSMUSG00000028059	-3.00818	0.00382396	0	9	130.267	381.133	-1.25025	0.829958	0	0	169.567	172	2
1434826_at	AK029602,AK083705,AK040255	AI256775	expressed sequence AI256775	ENSMUSG00000043190	-3.00818	0.00029378	0	9	64.4667	177.267	-1.52744	0.00345446	0	6	91.7	184.333	2
1435213_at	NM_175340	NHLRC1	NHL repeat containing 1	ENSMUSG00000044231	-3.03143	0.03672	0	7	15.5333	39.2	-3.19935	0.022327	0	6	33.1	66.4	2
1417045_at	NM_007544	BID	BH3 interacting domain death agonist	ENSMUSG00000004446	-3.03143	0.0279303	0	8	19.0667	58.5333	-1.45846	0.0140726	0	5	32.8667	64.7667	2
1435236_at	NM_001007577	A630018P17RIK	RIKEN cDNA A630018P17 gene	---	-3.03143	0.0224781	0	9	35.6667	83.9	-2.11078	0.006995	0	2	49.7667	99.4	2
1423672_at	BC026507	2510042P03RIK	RIKEN cDNA 2510042P03 gene	---	-3.03143	0.0032611	0	9	29.5	82.1667	-3.19935	0.00972737	0	6	27	95.4	2
1429313_at	AK012979	ROR1	receptor tyrosine kinase-like orphan receptor 1	ENSMUSG00000035305	-3.03143	0.000278275	0	9	15.7333	58.7667	-4.15704	0.00237027	0	6	23.0333	101.467	2
1437618_x_at	NM_145066	GPR85	G protein-coupled receptor 85	ENSMUSG00000048216	-3.03143	0.000135633	0	9	46.9667	182	-3.12627	0.00412861	0	5	21.8667	49.2	2
1441720_at	AK014986	4921530L18RIK	RIKEN cDNA 4921530L18 gene	---	-3.05487	0.0031518	0	7	17.1	55.3667	-2.78519	0.00123942	0	6	38.2667	95.5	2
1451196_at	BC025125,BC085109	YPEL5	yippee-like 5 (Drosophila)	ENSMUSG00000039770	-3.05487	0.00120609	0	9	82.4667	271.6	1.15758	0.112458	3	2	171.933	204.767	2
1454047_a_at	NM_026643	2410017P07RIK	RIKEN cDNA 2410017P07 gene	ENSMUSG00000019813	-3.05487	0.000212468	0	9	30.5667	104.6	-2.04675	0.000379591	0	6	64.5667	140.167	2
1448398_s_at	NM_009079	RPL22	ribosomal protein L22	ENSMUSG00000028936	-3.05487	6.05445e-05	0	9	149	489.333	1.00773	0.0913349	0	2	329.967	387.233	2
1420403_at	BC075643	ATP2B2	ATPase, Ca++ transporting, plasma membrane 2	ENSMUSG00000030302	-3.07849	0.0193009	0	9	18.8	59.7667	-2.42465	0.0102193	0	6	23.8667	53.8	2
1434800_at	NM_153579	SV2B	synaptic vesicle glycoprotein 2 b	ENSMUSG00000053025	-3.07849	0.00713175	0	9	98.8	288.633	-1.53924	0.00270298	0	3	134.3	224.233	2
1425607_at	NM_139145	HLCS	holocarboxylase synthetase (biotin- [propriony-Coenzyme A-carboxylase (ATP-hydrolysing)] ligase)	ENSMUSG00000040820	-3.10229	0.0334512	0	8	19.0667	63.1667	-2.14355	0.0206971	0	3	46.9	86.6	2
1417155_at	NM_008709	NMYC1	neuroblastoma myc-related oncogene 1	ENSMUSG00000037169	-3.10229	0.0308551	0	7	31.3667	89.9333	-1.98466	0.0468861	0	3	82.0333	116.033	2
1451793_at	NM_029436	4930429H24RIK	RIKEN cDNA 4930429H24 gene	ENSMUSG00000062901	-3.10229	0.00157191	0	9	44.8333	143.067	1.1938	0.396562	0	0	68.0667	73.5333	2
1421469_a_at	NM_011488	STAT5A	signal transducer and activator of transcription 5A	ENSMUSG00000004043	-3.12627	0.0190357	0	9	55.5333	137.867	-2.2974	0.00257735	0	6	71.2	169.167	2
1418174_at	BC064094,BC084676,BC018323	DBP	D site albumin promoter binding protein	ENSMUSG00000059824	-3.15044	0.00415202	0	9	61.3333	201	-2.38759	0.0098945	0	6	135.2	326.433	2
1453365_at	AK018430	RABGAP1L	RIKEN cDNA 8430421H08 gene	---	-3.1748	0.00446846	0	8	8.76667	27.4667	-1.08006	0.0498366	0	0	15.9	27.0333	2
1428636_at	AK015015,AK086787,AK052981	STEAP2	six transmembrane epithelial antigen of prostate 2	---	-3.19935	0.0187733	0	9	24.0667	70.4667	-2.33306	0.0477598	0	0	21.8333	32.1	2
1417576_a_at	NM_026580	OTUB2	OTU domain, ubiquitin aldehyde binding 2	ENSMUSG00000021203	-3.19935	0.00408224	0	9	27.3667	85.9	-1.40336	0.66218	0	0	24.3333	26.2	2
1436735_at	NM_178925	NSUN3	NOL1/NOP2/Sun domain family 3	ENSMUSG00000050312	-3.27413	0.00113319	0	9	45.3667	132.667	-2.21061	0.000547467	0	6	61.8333	158.367	2
1449381_a_at	NM_011861,NM_178365	PACSIN1	protein kinase C and casein kinase substrate in neurons 1	ENSMUSG00000040276	-3.29944	0.00992128	0	9	33.3	112.867	-2.04675	0.0304702	0	6	39.9333	70.8	2
1443143_at	NM_201411	FLRT1	fibronectin leucine rich transmembrane protein 3	ENSMUSG00000047787	-3.29944	0.00828556	0	7	8.86667	33.5333	-3.27413	0.0235577	0	5	9	22.0667	2
1440825_s_at	BC027759	1700009P13RIK	RIKEN cDNA 1700009P13 gene	ENSMUSG00000059554	-3.29944	0.00122653	0	9	30.8667	94.7333	-1.17555	0.0270752	0	0	60.9667	86.0667	2
1419665_a_at	NM_019738	NUPR1	nuclear protein 1	ENSMUSG00000030717	-3.35066	0.00021731	0	9	917.6	3084.17	1.64972	0.385567	7	0	2419.63	2240.83	2
1435829_at	BC067022	B930008K04RIK	RIKEN cDNA B930008K04 gene	ENSMUSG00000052676	-3.37656	0.00413279	0	9	23.4333	82.0667	-1.76813	0.00578593	0	3	56.9333	107.367	2
1434062_at	AK122292	RABGAP1L	RIKEN cDNA 8430421H08 gene	---	-3.37656	0.000473683	0	9	34.9	93.3667	-2.24492	0.00579602	0	6	54.2	115.8	2
1436363_a_at	Y07689,BC003766,Y07688,U57636	NFIX	nuclear factor I/X	ENSMUSG00000001911	-3.37656	0.000102296	0	9	54.8667	192.267	-1.90968	0.00470272	0	6	63.6667	180.133	2
1419666_x_at	NM_019738	NUPR1	nuclear protein 1	ENSMUSG00000030717	-3.40267	0.00196273	0	9	582.867	2212.27	1.67533	0.012197	7	0	1777.2	1587.87	2
1450259_a_at	NM_011488	STAT5A	signal transducer and activator of transcription 5A	ENSMUSG00000004043	-3.42898	0.000279113	0	9	35.1333	126.267	-2.3511	0.000200317	0	6	64.6667	136	2
1422141_s_at	NM_033616	CSPRS	component of Sp100-rs	ENSMUSG00000060082 /// ENSMUSG00000060997	-3.4822	0.01223	0	9	12.2667	37.7667	-2.1271	0.274705	0	1	14.1667	23.0333	2
1433593_at	NM_027166	YPEL5	yippee-like 5 (Drosophila)	ENSMUSG00000039770	-3.4822	0.0061017	0	9	55.4	189.2	-1.17555	0.0790792	0	3	118.767	163.2	2
1458375_at	None	None	similar to KIAA1900; BTB and kelch domain containing 5	---	-3.50912	3.50573e-07	0	9	131.333	422.233	-1.76813	3.4882e-05	0	5	246.367	488.2	2
1428651_at	AK004187	4930429H24RIK	RIKEN cDNA 1110046J11 gene	---	-3.53625	0.00606062	0	9	54.4667	142.667	-1.02337	0.119064	0	1	76.5333	93.7333	2
1441579_at	NM_175647	DMRTA1	doublesex and mab-3 related transcription factor like family A1	ENSMUSG00000043753	-3.56359	5.39004e-06	0	9	79.8	278.3	-1.30938	0.00485675	0	3	151.533	275.8	2
1452025_a_at	NM_009550,NM_178447	ZFP2	zinc finger protein 2	ENSMUSG00000049321	-3.59115	0.0074686	0	8	6.83333	25.7667	-1.7818	0.0148139	0	3	11.6	28.4333	2
1436859_at	BC054106	2700007P21RIK	---	---	-3.59115	0.00484823	0	9	100.5	364.733	-1.21233	0.00140691	0	3	157.5	215.567	2
1452620_at	NM_028994	PCK2	phosphoenolpyruvate carboxykinase 2 (mitochondrial)	ENSMUSG00000040618	-3.59115	0.00151918	0	9	63.3333	233.933	-1.66248	0.00907602	0	3	70.0333	114.133	2
1435292_at	None	None	TBC1 domain family, member 4	ENSMUSG00000033083	-3.61891	0.000173398	0	9	44.3667	130.9	-1.23114	0.0176274	0	3	78.4	123.767	2
1455683_a_at	NM_018775	TBC1D8	TBC1 domain family, member 8	ENSMUSG00000003134	-3.64689	0.00122424	0	9	23.6	95.6667	-2.80673	0.00248413	0	3	19.4667	56.9	2
1435198_at	None	None	Gene model 1610, (NCBI)	---	-3.64689	0.000770349	0	9	26	107.833	-2.9851	0.00486177	0	6	25.9667	57.0667	2
1438211_s_at	BC018323,BC064094,BC084676	DBP	D site albumin promoter binding protein	ENSMUSG00000059824	-3.67509	6.62992e-05	0	9	67.6333	295.667	-2.03105	0.0015852	0	6	161.7	537.433	2
1421043_s_at	AB093254	ARHGEF2	rho/rac guanine nucleotide exchange factor (GEF) 2	ENSMUSG00000028059	-3.7035	0.000318998	0	9	109.633	399.8	-1.42515	0.028297	0	2	139.033	184.567	2
1459034_at	BC060134	WDR19	---	---	-3.73213	0.012189	0	8	8.8	37.5333	-2	0.0194369	0	3	18.2	39	2
1427040_at	NM_175088	MDFID	MyoD family inhibitor domain containing	ENSMUSG00000041390	-3.76099	4.54456e-05	0	9	26.2	95.3	-2.07852	0.0160313	0	1	21.4333	40.1	2
1451905_a_at	NM_010846	MX1	myxovirus (influenza virus) resistance 1	ENSMUSG00000023341	-3.87865	0.00544563	0	9	28.9333	113.467	-2.36927	0.00285641	0	3	51.1333	129.1	2
1449468_at	AB028840,BC055737,AB030836	SIAT7E	ST6 (alpha-N-acetyl-neuraminyl-2,3-beta-galactosyl-1,3)-N-acetylgalactosaminide alpha-2,6-sialyltransferase 5	ENSMUSG00000039037	-4	0.00178208	0	9	10.2333	48.5667	-3.7035	0.010638	0	6	21.0333	82.5	2
1428221_at	NM_030075	4931406O17RIK	RIKEN cDNA 4931406O17 gene	---	-4.06209	0.0396762	0	8	22.9	97.5	-1.38191	0.0124577	0	3	71.7667	140.867	2
1454967_at	None	None	---	---	-4.06209	4.03922e-06	0	9	57.0333	224.833	-1.25992	0.0340842	0	3	121.2	169.633	2
1434442_at	NM_175096	D5ERTD593E	DNA segment, Chr 5, ERATO Doi 593, expressed	ENSMUSG00000047963	-4.18918	0.00377073	0	9	145.3	559.4	1.01552	0.0145787	0	0	231.8	268.733	2
1437307_at	AK029856	SENP8	---	---	-4.4554	0.00523148	0	9	8.6	30.8333	-2.80673	0.00202731	0	4	13.6	44.6667	2
1421213_at	NM_175746,NM_133643	EDARADD	EDAR (ectodysplasin-A receptor)-associated death domain	---	-4.52456	0.0368273	0	8	4.96667	39.3667	-3.12627	4.03316e-05	0	6	13.4667	42.9	2
1435792_at	NM_033616	CSPRS	component of Sp100-rs	ENSMUSG00000060082 /// ENSMUSG00000060997	-4.59479	0.0016755	0	9	7.9	50.8667	-2.14355	0.302431	0	2	14.2667	22.2667	2
1430848_a_at	NM_026643	2410017P07RIK	RIKEN cDNA 2410017P07 gene	ENSMUSG00000019813	-4.63032	0.0114315	0	9	6.13333	41.9333	-2.09459	0.0354934	0	2	18.2	45.3333	2
1422140_at	NM_033616	CSPRS	---	---	-4.66612	0.0046117	0	9	11.9667	51.4	-2.59868	0.469537	0	4	23.7667	26.7	2
1450769_s_at	NM_023377	STARD5	StAR-related lipid transfer (START) domain containing 5	ENSMUSG00000046027	-4.70219	0.000748074	0	9	26.9	129.1	-1.3926	0.0516921	0	4	42	62.7	2
1427325_s_at	BC025835,BC036324,AK129468	AI597013	expressed sequence AI597013	---	-4.73855	0.00216319	0	9	21.7333	103.533	1.4811	0.423198	0	0	11.0333	7.66667	2
1423550_at	NM_018861	SLC1A4	solute carrier family 1 (glutamate/neutral amino acid transporter), member 4	ENSMUSG00000020142	-4.73855	0.000142081	0	9	41.4333	194.233	-1.41421	0.92568	0	0	52.5667	53.0667	2
1417707_at	AK046116	2410024N18RIK	RIKEN cDNA B230342M21 gene	---	-4.8493	0.0377068	0	8	8.33333	38.4333	-1.18464	0.157826	0	0	35.1333	48.2333	2
1427338_at	NM_172122	LOC230872	rootletin	ENSMUSG00000040860	-5.11791	0.000318756	0	9	19.0667	80.5333	-1.32971	0.00190772	0	5	67.4	148.333	2
1417516_at	X67083,BC013718	DDIT3	DNA-damage inducible transcript 3	ENSMUSG00000025408	-5.19736	0.000186301	0	9	389.733	1945.63	1.82344	0.0323273	8	0	1826.93	1490.1	2
1417575_at	NM_026580	OTUB2	OTU domain, ubiquitin aldehyde binding 2	ENSMUSG00000021203	-5.65685	0.00668258	0	9	30.2333	171.4	-1.13114	0.402634	0	0	39.6	45.0333	2
1423549_at	NM_018861	SLC1A4	solute carrier family 1 (glutamate/neutral amino acid transporter), member 4	ENSMUSG00000020142	-6.49802	0.00347513	0	9	43.2333	250.9	-1.20303	0.113205	0	0	51.4667	64.4333	2
1428682_at	NM_178404	ZC3HDC6	zinc finger CCCH type domain containing 6	ENSMUSG00000042851	-7.58013	0.00229103	0	9	6.76667	73.5	-3.07849	0.0026922	0	6	35.1	172.467	2
1452393_at	BC025835,BC036324,AK129468	AI597013	expressed sequence AI597013	---	-9.47709	0.0430074	0	9	6.13333	49.1	-2.31516	0.896293	0	0	4.86667	5.1	2
1460416_s_at	NM_033616	CSPRS	component of Sp100-rs /// similar to homogeneously staining region protein - mouse	ENSMUSG00000060082 /// ENSMUSG00000060997	-10.002	0.0185237	0	9	3.43333	40.2667	-1.89503	0.468218	0	0	14.0667	17.8667	2
1435098_at	None	None	Transcribed locus	---	-11.6677	0.00465281	0	8	1.86667	27.7	-5.35996	0.0777164	0	2	3.53333	16.3333	2
Additional file 1 b: Full list of glucose and cAMP responsive targets
Glucose and cAMP responsive targets were identified as described in material and methods.					(201 up-regulated genes (260 probe sets); 395 down-regulated genes (460 probe sets))
					Comparison: glucose + cAMP vs control (in absence of CHX)						Comparison: glucose + cAMP vs control (in presence of CHX)
Affymetrix Probe Set	Reference	Gene Symbol	Description	Ensembl	Fold Change glu-cAMP	t Test Pvalue	# Increase (inter-replicate comparison)	# Decrease (inter-replicate comparison)	Signal mean glu-cAMP	Signal mean ctrl	Fold Change CHX&glucAMP	t Test Pvalue	# Increase (inter-replicate comparison)	# Decrease (inter-replicate comparison)	Signal mean CHX&glucAMP	Signal mean CHX
1426875_s_at	NM_029688	NPN3	neoplastic progression 3 (sulfiredoxin)	ENSMUSG00000032802	6.70132	7.77206e-05	9	0	591.8	90.4	2.33306	0.000842898	6	0	156.567	79.0333
1451838_a_at	NM_028924	MTAC2D1	membrane targeting (tandem) C2 domain containing 1	ENSMUSG00000021187	5.87894	0.00422822	9	0	68.4667	12.0667	3.22408	0.0599794	1	0	23.4333	16.4667
1451680_at	NM_029688	NPN3	neoplastic progression 3 (sulfiredoxin)	ENSMUSG00000032802	5.61345	0.000743256	9	0	411.233	78.7	2.42465	0.00117489	6	0	129.633	68.4
1439045_x_at	NM_028924	MTAC2D1	membrane targeting (tandem) C2 domain containing 1	ENSMUSG00000021187	4.96265	0.00310685	9	0	107.967	23.3333	1.90968	0.188161	2	0	32.1667	22.5333
1439499_at	NM_001004178	MGC73851	hypothetical gene supported by BC064115	---	4.70219	0.0203764	9	0	77	17.9333	-1.56314	0.181205	0	0	33.7333	45.9
1417688_at	NM_030565	BC004044	cDNA sequence BC004044	ENSMUSG00000025854	4.35364	0.00430015	9	0	1021.67	261.567	-1.15758	0.564089	0	0	126.233	135.5
1425351_at	NM_029688	NPN3	neoplastic progression 3 (sulfiredoxin)	ENSMUSG00000032802	4.15704	0.000811804	9	0	226.3	34.8667	1.75456	0.0166939	0	0	60.9333	27.3333
1425783_at	NM_028924	MTAC2D1	membrane targeting (tandem) C2 domain containing 1	ENSMUSG00000021187	4.12514	0.00234218	9	0	50.7667	13.3	1.46973	0.977582	1	0	20.4667	22.6
1419486_at	NM_008592	FOXC1	forkhead box C1	ENSMUSG00000050295	3.96931	6.08818e-05	9	0	134.267	38.8333	-1.32971	0.294122	0	0	72.9667	63.8667
1435645_at	BC076566,BC028492	MMD	Hypothetical gene supported by BC027020	---	3.93886	0.0122975	9	0	295.133	75.8333	-1.35035	0.66659	0	0	51.3	48.6667
1443827_x_at	NM_030565	BC004044	cDNA sequence BC004044	ENSMUSG00000025854	3.87865	4.67527e-05	9	0	323.867	79.8667	-1.55114	0.176962	0	0	36.6	47.6
1419485_at	NM_008592	FOXC1	forkhead box C1	ENSMUSG00000050295	3.8489	0.0220953	9	0	59.6667	15.4667	-1.07177	0.270331	0	0	22.1	27.4
1425952_a_at	NM_008100	GCG	glucagon	ENSMUSG00000000394	3.79006	6.63944e-06	9	0	4495.77	1105.93	1.1053	0.0278025	3	2	701.533	876.033
1451529_at	NM_144838	SGTB	small glutamine-rich tetratricopeptide repeat (TPR)-containing, beta	ENSMUSG00000042743	3.64689	0.00199617	9	0	204.7	55.7333	1.13989	0.143741	0	0	85.7	77.9
1448562_at	NM_009477	UPP1	uridine phosphorylase 1	ENSMUSG00000020407	3.61891	0.00180507	9	0	300.3	85.9333	1.37131	0.555095	0	0	92.5	98.4333
1417633_at	U38261,BC010975	SOD3	superoxide dismutase 3, extracellular	ENSMUSG00000050180	3.61891	0.000239133	8	0	82.7667	19.2667	-1.67533	0.995068	0	0	23.7667	24.3
1425400_a_at	NM_019563	CITED4	Cbp/p300-interacting transactivator, with Glu/Asp-rich carboxy-terminal domain, 4	ENSMUSG00000032924	3.4822	0.0181653	9	0	202.333	55.6333	-1.79557	0.0197639	0	1	33.8333	46.5333
1446417_at	None	None	RIKEN cDNA 4930482L21 gene	ENSMUSG00000060147	3.42898	0.00481213	9	0	30.7	8.13333	-1.92445	0.447069	0	0	5.56667	8.66667
1450693_at	BC064782,AF191555	RGS17	---	---	3.35066	0.00239283	9	0	344.133	92.7667	1.40336	0.000302704	4	0	132.933	55.5333
1440374_at	AK082280	PDE1C	Phosphodiesterase 1C	ENSMUSG00000004347	3.35066	1.96177e-05	9	0	1087.07	331.467	1.51572	0.0108276	5	0	492.767	358.4
1439966_x_at	NM_053196	SFXN2	sideroflexin 2	ENSMUSG00000025036	3.32495	0.0068278	7	0	80.5667	31.6333	2.21061	0.278542	3	0	49.6333	36.4
1451415_at	NM_026931	1810011O10RIK	RIKEN cDNA 1810011O10 gene	ENSMUSG00000056313	3.27413	4.00653e-05	9	0	1194.33	356.3	-1.37131	0.000343225	0	3	400.667	751.467
1440888_at	None	None	Transcribed locus	---	3.24901	0.00130566	9	0	228.2	71.8333	-1.85175	0.148298	0	4	46.4333	72.8
1435595_at	None	None	RIKEN cDNA 1810011O10 gene	ENSMUSG00000056313	3.22408	5.35083e-05	9	0	573.367	168.8	-1.66248	0.000132959	0	3	162.367	342.533
1437977_at	None	None	RIKEN cDNA 2410002O22 gene	ENSMUSG00000021711	3.19935	0.000104341	9	0	297.9	72.0667	-1.17555	0.209704	0	0	109	81.4
1425675_s_at	BC024320,M77196,X67279	CEACAM1	CEA-related cell adhesion molecule 1	ENSMUSG00000054385	3.15044	0.00431496	9	0	201.1	53.1667	-1.40336	0.108772	0	1	37.2	52.3333
1421134_at	NM_009704	AREG	amphiregulin	ENSMUSG00000029378	3.10229	0.0023406	9	0	128.567	41.6667	2.9851	0.225722	0	0	27.2333	10.0333
1425538_x_at	NM_007543,NM_011926	CEACAM1	CEA-related cell adhesion molecule 1	ENSMUSG00000054385	3.03143	0.00199376	9	0	228.567	76.8667	-1.43617	0.0670131	0	3	41.3333	65.1
1455203_at	AK020802,AK020919,AK086168,BC053981	A930003A15RIK	RIKEN cDNA A930003A15 gene	---	3.00818	0.00688011	8	0	95.5	27.5	-1.41421	0.716094	0	0	34.4333	35.9667
1436552_at	AK076652	6430702L21RIK	RIKEN cDNA 6430702L21 gene	---	2.9622	0.000309023	9	0	144.033	52.0667	-2.7007	0.0769748	0	5	9.06667	18.5
1450494_x_at	NM_011926,NM_007543	CEACAM1	CEA-related cell adhesion molecule 1	ENSMUSG00000054385	2.89454	0.00587594	9	0	231.367	68.1	-1.31951	0.117532	0	1	47.2333	58.6333
1429029_at	NM_028943	4933405A16RIK	RIKEN cDNA 4933405A16 gene	ENSMUSG00000040451	2.87233	0.00289232	9	0	174.367	59.3	-1.71449	0.294611	0	0	33.2	38.8
1448556_at	X73372,L14811,D10214,L13593	PRLR	prolactin receptor	ENSMUSG00000005268	2.87233	0.000228787	9	0	222.367	84	1.17555	0.12745	0	0	140.233	163.3
1453326_at	BC039571	3300001A09RIK	RIKEN cDNA 3300001A09 gene	---	2.82843	0.00046259	9	0	2050.93	770.033	1.27948	0.847957	3	0	723.067	715.8
1460500_at	NM_177135	D830030K20RIK	RIKEN cDNA 5033421C21 gene	---	2.80673	0.0056924	9	0	125.367	41.1667	-1.04729	0.768947	0	0	42.7667	44.0333
1444067_at	BC032277	PDE1C	phosphodiesterase 1C	ENSMUSG00000004347	2.80673	0.00218283	9	0	297.6	101.433	1.66248	0.128115	4	0	135.967	102.933
1427630_x_at	BC024320,X67278,X67282,M77196	CEACAM1	---	---	2.80673	0.000581936	9	0	182.233	53.9667	-1.67533	0.312434	0	1	32.3	40.3333
1460682_s_at	NM_007543	CEACAM1	CEA-related cell adhesion molecule 2	ENSMUSG00000054385	2.78519	0.00231707	9	0	225.467	83.7667	-1.64972	0.00391722	0	2	51.9333	81.8333
1426471_at	NM_144515	ZFP52	zinc finger protein 52	ENSMUSG00000051341	2.72158	0.000447128	9	0	174.233	63.0667	-1.15758	0.633697	0	0	61.3333	68
1452532_x_at	NM_011926	CEACAM1	CEA-related cell adhesion molecule 1	ENSMUSG00000054385	2.7007	0.00819142	9	0	108.567	42.7	-1.43617	0.0837903	0	0	27.0333	36.9
1453006_at	NM_028263	2610306H15RIK	RIKEN cDNA 2610306H15 gene	ENSMUSG00000047632	2.7007	0.000540738	9	0	150.933	56.3	-1.55114	0.00355333	0	3	31.7	57.2
1424880_at	NM_144549	TRIB1	tribbles homolog 1 (Drosophila)	ENSMUSG00000032501	2.67998	0.00895929	9	0	246.833	83.5	-1.03926	0.0184909	0	3	109.867	171.767
1434585_at	None	None	Tubby like protein 4	ENSMUSG00000034377	2.63902	0.00329395	9	0	356.7	144.233	2.21061	0.0145997	6	0	171.467	117.4
1443933_at	AK053942	MTAC2D1	Membrane targeting (tandem) C2 domain containing 1	ENSMUSG00000021187	2.59868	0.0091919	9	0	95.4333	34.1333	-1.05539	0.361627	0	0	32.6	30.7
1423488_at	NM_026178	MMD	monocyte to macrophage differentiation-associated	ENSMUSG00000003948	2.57874	0.0138916	9	0	352.967	145.967	-1.61204	0.00717831	0	3	55.7	87.4667
1434052_at	AK031845	AI593442	expressed sequence AI593442	ENSMUSG00000052847	2.57874	0.000963825	9	0	430.233	186.333	1.6245	0.0800314	5	0	295.7	258.733
1454736_at	NM_172939	4921515A04RIK	RIKEN cDNA 4921515A04 gene	---	2.55896	2.3034e-05	9	0	770.067	295.867	1.55114	0.0136911	6	0	428.967	341.9
1428834_at	AK012530	DUSP4	dual specificity phosphatase 4	ENSMUSG00000031530	2.55896	2.3031e-05	9	0	1360.2	564.233	1.63706	0.000612542	6	0	649.333	559.367
1439779_at	AK036268	None	16 days neonate cerebellum cDNA, RIKEN full-length enriched library, clone:9630050J22 product:unknown EST, full insert sequence	---	2.50051	0.00388167	9	0	148.5	50.7667	1.93933	0.00311857	3	0	67.1	33.8667
1422123_s_at	NM_007543,NM_011926	CEACAM1	CEA-related cell adhesion molecule 1 /// CEA-related cell adhesion molecule 2	ENSMUSG00000054385	2.50051	0.00339115	9	0	410.967	175.7	-1.27948	0.0109918	0	0	109.667	169.667
1419099_x_at	NM_013515	STOM	stomatin	ENSMUSG00000026880	2.4434	0.0135477	9	0	153.4	64.2667	1.13114	0.188426	0	0	60.1	43.6667
1436825_a_at	AK042477	A630095E13RIK	gene model 191, (NCBI) /// RIKEN cDNA A630095E13 gene	---	2.4434	0.00338626	9	0	297.4	122.867	1.37131	0.177448	1	0	80.9667	59.6667
1423489_at	NM_026178	MMD	monocyte to macrophage differentiation-associated	ENSMUSG00000003948	2.3511	0.000518683	9	0	333.8	143.7	-2.63902	0.0332556	0	6	42.9333	87.7
1421936_at	NM_011932	DAPP1	dual adaptor for phosphotyrosine and 3-phosphoinositides 1	ENSMUSG00000028159	2.31516	0.0309201	7	0	40.6	15.3	-1.64972	0.0636626	0	0	8.16667	15.1
1415870_at	U81829,BC051423	CALU	---	---	2.2974	0.000133549	9	0	436.767	186.133	1.63706	0.00475736	6	0	288.267	176.233
1448321_at	AF070470,BC031804	SMOC1	SPARC related modular calcium binding 1	ENSMUSG00000021136	2.27977	0.013852	9	0	240.433	92.3333	1.59967	0.00194032	6	0	145.9	96.2667
1427711_a_at	NM_011926	CEACAM1	CEA-related cell adhesion molecule 1	ENSMUSG00000054385	2.26228	0.0129551	9	0	54.5333	19.4333	-2.26228	0.296743	0	1	11.4	15.8667
1416287_at	NM_009062	RGS4	regulator of G-protein signaling 4	ENSMUSG00000038530	2.26228	0.000206709	9	0	1692.4	736.333	-1.13114	0.000205707	0	3	225.233	457.067
1431179_at	AK012657	ENTPD7	ectonucleoside triphosphate diphosphohydrolase 7	ENSMUSG00000025192	2.24492	0.0280481	9	0	92.1667	42.0667	-1.49255	0.237768	0	0	32.7	38.4667
1419098_at	NM_013515	STOM	stomatin	ENSMUSG00000026880	2.24492	0.0280455	9	0	134.567	59.4	1.02337	0.69661	0	0	48	46.1333
1436623_at	AK033787	COX15	ectonucleoside triphosphate diphosphohydrolase 7	ENSMUSG00000025192	2.24492	0.00969107	9	0	165.533	76.9	1.06355	0.881757	0	0	74.2333	73.5
1419097_a_at	NM_013515	STOM	stomatin	ENSMUSG00000026880	2.24492	0.00163344	9	0	275.8	120.7	1.07177	0.238977	0	0	95.2	84.8
1456620_at	NM_001004164	MGC79224	basic domain/leucine zipper transcription factor	---	2.2277	0.00198675	9	0	225.233	106.067	1.64972	0.0207639	5	0	158.933	124.233
1429758_at	BC046380,AK031730,AK029230,AK044396	1700017B05RIK	RIKEN cDNA 1700017B05 gene	---	2.21061	0.00679692	8	0	125	52.6	-1.33999	0.76948	0	0	71.0667	69.8333
1433868_at	BC062968,AB093275	BTBD3	---	---	2.19365	0.00624446	9	0	226.633	101.9	1.68828	0.0291805	1	0	97.4	71.9
1433895_at	NM_175145	2310003P10RIK	RIKEN cDNA 2310003P10 gene	ENSMUSG00000034850	2.17682	6.63366e-05	9	0	529.5	242.233	1.51572	0.0414297	6	0	306.9	254.267
1419156_at	NM_009238	SOX4	SRY-box containing gene 4	---	2.1271	0.00480817	9	0	403.3	208.467	1.23114	0.0801748	0	1	191.933	230.4
1427937_at	AK049296,AK045401,AK011632,AK049488	2610030H06RIK	RIKEN cDNA 2610030H06 gene	---	2.1271	0.00294824	9	0	939.267	469.7	1.51572	0.0177196	5	0	427.833	322.967
1436370_at	BC034064	GUCY2C	guanylate cyclase 2c	---	2.1271	0.00180049	9	0	399.967	184.067	-1.18464	0.0533525	0	0	84.2667	120.5
1452607_at	AK045401,AK049488,AK011632	2610030H06RIK	RIKEN cDNA 2610030H06 gene	---	2.1271	8.7802e-05	9	0	1521.33	704.233	1.67533	0.00164324	6	0	593.867	480.833
1423347_at	AY082671,BC034610	SEC23A	---	---	2.11078	0.0212121	9	0	211.767	100.967	1.38191	0.068057	5	0	112.733	84.0667
1428647_at	AK009939,AK080184,AK032161,AK043495	PBX1	RIKEN cDNA 2310056B04 gene	---	2.09459	0.00481701	9	0	110.3	46.4333	1.1487	0.0707569	0	0	70.6	50.3667
1445669_at	NM_011898	SPRY4	sprouty homolog 4 (Drosophila)	ENSMUSG00000024427	2.09459	0.00117685	7	0	62.6	19.7	1.27948	0.62589	0	0	32.3333	29.2667
1428646_at	AK080184,AK032161,AK083616	PBX1	RIKEN cDNA 2310056B04 gene	---	2.09459	0.000214623	8	0	79.1	38.9	1.13114	0.144351	0	0	53	34.3
1429024_at	BC038663	1110018J23RIK	RIKEN cDNA 1110018J23 gene	---	2.06257	0.0363838	9	0	144.333	71.9333	-1.07177	0.0209174	0	0	84.4	99.0667
1453217_at	AK015913	4930527E24RIK	---	---	2.06257	0.0137972	9	0	236.833	109.3	1.3926	0.585257	0	0	108.667	96.8
1417301_at	NM_008056	FZD6	frizzled homolog 6 (Drosophila)	ENSMUSG00000022297	2.06257	0.00681679	9	0	169.733	85.4	1.15758	0.0462749	0	0	65.1667	81.3667
1448169_at	NM_010664	KRT1-18	keratin complex 1, acidic, gene 18	ENSMUSG00000023043	2.06257	0.000384381	9	0	360.833	174.833	1.4811	0.00439527	5	0	185.3	121.533
1425660_at	BC062968,BC018174,AB093275	BTBD3	BTB (POZ) domain containing 3	ENSMUSG00000062098	2.04675	0.0286053	9	0	115.133	57.9333	-1.24066	0.121524	1	0	60.8	44.8667
1416762_at	NM_009112	S100A10	S100 calcium binding protein A10 (calpactin)	ENSMUSG00000041959	2.04675	0.00101674	9	0	1192.8	583.767	1.40336	0.210164	3	2	316.633	359.433
1416286_at	NM_009062	RGS4	regulator of G-protein signaling 4	ENSMUSG00000038530	2.03105	4.83072e-06	9	0	2600.63	1212.67	-1.21233	0.00115339	3	3	397.433	766.933
1453345_at	AK075654,AK035018,AK014427	3830408G10RIK	RIKEN cDNA 3830408G10 gene	---	2.01546	0.00661028	8	0	250.433	119.633	1.1053	0.867388	0	0	121	119.867
1419157_at	NM_009238	SOX4	SRY-box containing gene 4	---	2.01546	0.00322279	9	0	516.333	263.933	-1.28937	0.494917	0	0	200.667	214.533
1451508_at	BC025528	1700108L22RIK	RIKEN cDNA 1700108L22 gene	ENSMUSG00000037814	2.01546	0.00139202	9	0	345.333	190.667	1.85175	0.0256951	3	0	191.7	139.3
1448285_at	NM_009062	RGS4	regulator of G-protein signaling 4	ENSMUSG00000038530	2.01546	2.95496e-05	9	0	1062.67	541.433	-1.23114	0.00140802	0	3	182.833	310
1444026_at	NM_178906,NM_177907	AI593442	expressed sequence AI593442	ENSMUSG00000052847	2	0.00366554	9	0	268.867	133	1.11385	0.0753712	0	0	169.267	151.067
1421735_a_at	NM_153124	SIAT8E	ST8 alpha-N-acetyl-neuraminide alpha-2,8-sialyltransferase 5	ENSMUSG00000025425	2	0.0021802	9	0	373.333	188.233	-1.11385	0.410193	0	0	234.567	218.033
1428804_at	AK017269	MFAP3L	microfibrillar-associated protein 3-like	ENSMUSG00000031647	1.98466	0.0115235	9	0	221.833	119	-1.68828	0.0325909	0	2	25.3333	48.6667
1438910_a_at	NM_013515	STOM	stomatin	ENSMUSG00000026880	1.98466	0.00428877	9	0	321.9	152.267	-1.23114	0.78296	0	0	129.867	128.467
1455372_at	None	None	Cytoplasmic polyadenylation element binding protein 3	ENSMUSG00000039652	1.98466	0.00172006	9	0	280.233	143.2	1.1487	0.150348	0	0	179.633	161.4
1422607_at	BC005645,L10426	ETV1	ets variant gene 1	ENSMUSG00000047643	1.98466	1.65893e-05	9	0	1290.03	662.1	1.1487	8.59614e-05	3	3	642.467	814.567
1448662_at	NM_008056	FZD6	frizzled homolog 6 (Drosophila)	ENSMUSG00000022297	1.95432	0.0204087	8	0	94.8667	44.8667	-1.53924	0.715719	0	0	36.1333	38.9
1433575_at	AK031394,AK051540,AK028989,AK054386	SOX4	SRY-box containing gene 4	---	1.95432	0.00692945	9	0	1927.5	987.133	1.15758	0.01423	3	1	742.433	867.167
1460681_at	NM_007543	CEACAM1	CEA-related cell adhesion molecule 2	ENSMUSG00000054385	1.95432	0.00441275	9	0	177.167	75.5667	-1.42515	0.385788	0	0	78.4	69.7333
1428388_at	BC063101	5430432P15RIK	RIKEN cDNA 5430432P15 gene	---	1.95432	0.00161383	9	0	1391.07	724.767	1.7818	0.0641795	5	0	790.067	720.333
1452037_at	NM_146035	MGAT2	mannoside acetylglucosaminyltransferase 2	ENSMUSG00000043998	1.95432	0.00119435	9	0	775.5	420.2	1.40336	0.0942909	3	0	247.367	208.3
1419155_a_at	NM_009238	SOX4	SRY-box containing gene 4	---	1.93933	0.00835535	9	0	448.533	251.633	1.21233	0.160285	0	2	204.2	238.2
1454812_at	BC061209,BC089552	5730601F06RIK	RIKEN cDNA 5730601F06 gene	---	1.92445	0.0138399	7	0	59.8667	35.7	1.13989	0.0822527	2	0	41.8667	24.3333
1426350_at	NM_146035	MGAT2	mannoside acetylglucosaminyltransferase 2	ENSMUSG00000043998	1.92445	0.0119362	9	0	218.8	119.967	1.50409	0.694169	1	0	55.1333	60.6667
1453024_at	BC048819,AK014128,AK044740	WDR37	WD repeat domain 37	ENSMUSG00000021147	1.92445	0.0077667	9	0	60.7667	32.3	1.79557	0.0601464	4	0	43.7	31.1333
1449005_at	AF178954,BC046525	SLC16A3	solute carrier family 16 (monocarboxylic acid transporters), member 3	ENSMUSG00000025161	1.92445	0.00116494	9	0	588.2	336.533	2.11078	0.000108682	6	0	367.367	152.1
1450684_at	NM_007960	ETV1	---	---	1.90968	0.00384906	9	0	981.567	495.767	1.12246	0.158343	3	0	497.367	601
1449341_a_at	NM_013515	STOM	stomatin	ENSMUSG00000026880	1.89503	0.0301276	9	0	176.3	79.6333	1.06355	0.552001	0	0	70.4	64.9
1437396_at	NM_178661	CREB3L2	cAMP responsive element binding protein 3-like 2	ENSMUSG00000038648	1.89503	0.00158916	8	0	88.9667	45	-1.21233	0.521448	0	0	32.1333	36.4667
1420731_a_at	NM_007792	CSRP2	cysteine and glycine-rich protein 2	ENSMUSG00000020186	1.89503	0.000418746	9	0	178.333	93.2667	-1.01552	0.0315232	0	0	108.9	88.3667
1435926_at	AK086827	OPN3	RIKEN cDNA E030003F13 gene	---	1.88049	0.0108606	9	0	523.4	310.667	1.00773	0.00279469	3	3	328.2	467.233
1456321_at	AK035018	3830408G10RIK	RIKEN cDNA 3830408G10 gene	---	1.88049	0.0105537	9	0	148.1	89.9	1.03129	0.551473	0	0	78.5667	85.1333
1424350_s_at	AK172914	LPGAT1	lysophosphatidylglycerol acyltransferase 1	ENSMUSG00000026623	1.88049	0.00785853	9	0	187.3	104.033	1.21233	0.00454212	0	0	115	87.5667
1448939_at	NM_013918	USP25	ubiquitin specific protease 25	ENSMUSG00000022867	1.88049	0.00479644	9	0	160.2	88.8667	1.80946	0.0589566	3	0	114.767	85.4333
1435462_at	BC064457,BC049364	None	hypothetical LOC433022	---	1.88049	0.00191149	9	0	438.767	224.667	1.13114	0.554592	0	0	105.967	111.367
1418538_at	BC024420,BC011472	KDELR3	KDEL (Lys-Asp-Glu-Leu) endoplasmic reticulum protein retention receptor 3	ENSMUSG00000010830	1.88049	0.0012605	9	0	109.933	55.5667	-1.07177	0.607517	0	0	40.5333	46.0667
1456048_at	AB093274	CPEB3	---	---	1.86607	0.0417257	8	0	106.2	62.4	-1.32971	0.223185	0	0	71.9333	84.5333
1452139_at	NM_145832,NM_211358	SLC35C1	solute carrier family 35, member C1	ENSMUSG00000049922	1.86607	0.0134179	9	0	253.333	129.8	-1.25025	0.0093929	0	2	65.1	99.0667
1456642_x_at	NM_009112	S100A10	S100 calcium binding protein A10 (calpactin)	ENSMUSG00000041959	1.86607	0.00618121	9	0	1228.97	672.9	1.17555	0.0674088	1	0	306.9	409.533
1424349_a_at	NM_172266	LPGAT1	lysophosphatidylglycerol acyltransferase 1	ENSMUSG00000026623	1.86607	0.00376415	9	0	785.733	411.867	1.52744	0.0511436	6	0	434	349.1
1455649_at	BC028891,AK172918	TTC9	---	---	1.85175	0.0262993	7	0	150.167	75.5	1.08841	0.0577677	0	0	102.8	78.9667
1438019_at	NM_199056	1810043M15RIK	RIKEN cDNA 1810043M15 gene	ENSMUSG00000021385	1.85175	0.00769056	9	0	198	120.5	-1.08841	0.98467	0	0	96.2333	95.6667
1451580_a_at	NM_013697	TTR	transthyretin	ENSMUSG00000061808	1.83754	0.0119605	9	0	1639.77	900.433	-1.08841	0.00150462	3	3	700.733	1077.17
1416308_at	NM_009466	UGDH	UDP-glucose dehydrogenase	ENSMUSG00000029201	1.83754	0.00121296	9	0	431.1	262.167	1.46973	0.0827341	1	0	225.633	185.433
1415718_at	BC051686	2310079P12RIK	RIKEN cDNA 2310079P12 gene	---	1.83754	3.12894e-06	9	0	473.4	253.8	1.49255	0.029597	0	0	205.367	178
1449370_at	NM_009238	SOX4	SRY-box containing gene 4	---	1.83754	5.05878e-07	8	0	239.433	117.533	1.05539	0.0218865	0	0	93.3333	120.533
1456767_at	NM_175478	LRFN3	leucine rich repeat and fibronectin type III domain containing 3	ENSMUSG00000036957	1.82344	0.00214826	9	0	257.233	167.733	-2.31516	0.00200931	0	5	58.9	106.867
1420575_at	NM_013603	MT3	metallothionein 3	ENSMUSG00000031760	1.82344	0.00043674	8	0	649.7	343.6	1.26966	0.0157498	3	0	229.7	292.167
1425623_a_at	NM_178224,NM_144855	CBS	cystathionine beta-synthase	ENSMUSG00000024039	1.80946	0.00760729	9	0	345.7	194.767	1.35035	0.370287	2	0	206.067	178.067
1454979_at	BC070412	DIAP1	diaphanous homolog 1 (Drosophila)	ENSMUSG00000024456	1.80946	0.000311393	9	0	318.233	163.667	1.16653	0.844984	0	0	212.833	215.9
1429106_at	AK014853,AK054449	4921509J17RIK	RIKEN cDNA 6330544N02 gene	---	1.79557	0.0162696	9	0	219.7	124.933	1.71449	0.0562068	3	0	136	101.067
1444763_at	None	None	---	---	1.79557	0.0088276	7	0	72.2333	28.0667	1.08006	0.0663621	0	0	31.2667	24.9
1435989_x_at	M21836,M22831,X12789	KRT2-8	keratin complex 2, basic, gene 8	ENSMUSG00000049382	1.79557	0.00156954	9	0	1659.13	902.767	1.7411	0.0833489	5	0	490.3	362.233
1416326_at	BC030406,AK012068,AK008269,AK088267	CRIP1	Cysteine-rich protein 1 (intestinal)	ENSMUSG00000006360	1.79557	0.000172302	9	0	1203.63	651	1.09682	0.85743	0	0	620.233	625.733
1420647_a_at	NM_031170	KRT2-8	keratin complex 2, basic, gene 8	ENSMUSG00000049382	1.79557	0.000153784	9	0	1899.7	1020.3	1.26966	0.00356012	6	0	614.967	475
1437765_at	AB093274	CPEB3	---	---	1.7818	0.00727776	9	0	141.4	70.5667	-1.00773	0.122373	0	0	92.3333	114.167
1431106_a_at	NM_030099	9530053H05RIK	RIKEN cDNA 9530053H05 gene	---	1.7818	0.00305438	9	0	107.733	51.5	-1.1938	0.51793	0	0	77.9	81.9
1448690_at	BC003729,AF033017	KCNK1	potassium channel, subfamily K, member 1	ENSMUSG00000033998	1.7818	0.000357586	9	0	759.567	410.233	1.36079	0.399027	3	0	401.267	372.033
1455324_at	BC064457,BC049364	None	hypothetical LOC433022	---	1.7818	0.000170262	9	0	655.8	379.5	1.53924	0.152316	1	0	174.133	145.967
1439093_at	AK054449	4921509J17RIK	RIKEN cDNA 6330544N02 gene	---	1.76813	0.00830215	9	0	118.667	71.9	1.31951	0.0472616	0	0	88.4667	68.4
1448232_x_at	NM_009448	TUBA6	tubulin, alpha 6	ENSMUSG00000043091	1.76813	0.00202477	9	0	311.8	179.533	1.02337	0.184394	0	0	74.0333	92.1
1417389_at	NM_016696	GPC1	glypican 1	ENSMUSG00000034220	1.75456	0.0170515	9	0	124.2	69.5667	1.17555	0.413436	0	0	88.4333	77.5667
1436122_at	None	None	---	---	1.75456	0.00936	9	0	125.1	70.3667	-1.25025	0.337001	0	0	96.9667	101.967
1448889_at	NM_027052	SLC38A4	solute carrier family 38, member 4	ENSMUSG00000022464	1.75456	0.00618243	9	0	1223.8	734.467	1.35035	0.913342	3	0	410.333	412.033
1452381_at	BC058217,AK028024,AK082964	CREB3L2	cAMP responsive element binding protein 3-like 2	ENSMUSG00000038648	1.75456	0.00372649	9	0	162.5	95.1	-1.53924	0.00226413	0	0	67.6	91.3
1421456_at	NM_008772	P2RY1	purinergic receptor P2Y, G-protein coupled 1	ENSMUSG00000027765	1.75456	0.00340191	9	0	151.133	74.5333	1.09682	0.542072	0	0	94.1667	86.4
1435326_at	AK031148,AK037065	AW112037	expressed sequence AW112037	---	1.75456	0.00284289	9	0	600.433	366.267	1.29934	0.0895188	3	0	305.2	313.1
1450135_at	NM_021458	FZD3	frizzled homolog 3 (Drosophila)	ENSMUSG00000007989	1.7411	0.0237015	9	0	259.5	145.633	1.07177	0.0655747	0	0	136.167	95.8
1430190_at	AK006668,AK078362,AK049010,AK043853	1700041C02RIK	RIKEN cDNA 1700041C02 gene	---	1.7411	0.00476659	9	0	248.2	139.367	-1.79557	0.000911662	0	3	50.7	76.2
1428663_at	AK017223	4933405A16RIK	RIKEN cDNA 5133401H06 gene	---	1.7411	0.0046775	9	0	631.467	373.667	-1.32971	0.00484777	0	3	146.967	249.067
1460378_a_at	NM_207176,NM_011570	TES	testis derived transcript	ENSMUSG00000029552	1.72774	0.00786986	9	0	422.7	233.1	1.13989	0.831644	0	0	158.333	156.533
1434505_a_at	AK122299	6430548M08RIK	RIKEN cDNA 6430548M08 gene	ENSMUSG00000031824	1.72774	0.0065241	9	0	116.4	65	1.49255	0.79067	0	0	77.9	80.0333
1429763_at	BC040509,BC065395	E430023H19RIK	RIKEN cDNA E430023H19 gene	---	1.72774	0.00253123	9	0	553.567	330.567	1.1938	0.496078	5	0	275.7	265
1423753_at	NM_026505	BAMBI	BMP and activin membrane-bound inhibitor, homolog (Xenopus laevis)	ENSMUSG00000024232	1.72774	0.00170067	9	0	427.967	246.967	1.02337	0.000393904	1	3	252.133	351.533
1451412_a_at	NM_018854	0610009H04RIK	RIKEN cDNA 0610009H04 gene	ENSMUSG00000001105	1.71449	0.0148692	9	0	240.167	157.2	1.44727	0.00193656	0	0	129.033	109.4
1443392_at	None	None	Transcribed locus	---	1.71449	0.0077321	7	0	65.2333	35.7667	-2.14355	0.656473	0	3	30.8	33.1
1437225_x_at	NM_010306	GNAI3	guanine nucleotide binding protein, alpha inhibiting 3	ENSMUSG00000000001	1.71449	0.00360882	9	0	154.067	85.0667	1.53924	0.766306	2	0	85.0667	91.7333
1423726_at	NM_012037	VAT1	vesicle amine transport protein 1 homolog (T californica)	ENSMUSG00000034993	1.70133	0.0152511	7	0	55.5333	24.1333	1.03926	0.818525	0	0	25.8667	25.5
1417225_at	BC003897,AF421860,D87211	ARL6IP5	ADP-ribosylation factor-like 6 interacting protein 5	ENSMUSG00000035199	1.70133	0.00807781	9	0	878.333	472.267	1.25025	0.648738	0	0	398.233	417.133
1434787_at	None	None	ADP-ribosylation factor 3	ENSMUSG00000051853	1.70133	0.00611448	8	0	147.233	81.8333	1.3926	0.256284	0	0	111.533	98.2333
1424436_at	U01023,U01024,BC070465	GART	phosphoribosylglycinamide formyltransferase	ENSMUSG00000022962	1.70133	0.00164849	9	0	171.767	97.9667	1.13114	0.551867	0	0	104.1	108.567
1428111_at	NM_027052	SLC38A4	solute carrier family 38, member 4	ENSMUSG00000022464	1.70133	0.00015945	9	0	1172.03	669.633	1.06355	0.0401886	0	1	387.433	473.333
1424246_a_at	NM_011570,NM_207176	TES	testis derived transcript	ENSMUSG00000029552	1.68828	0.0342429	9	0	368.7	194.467	-1.21233	0.7939	0	0	134.067	131.5
1417293_at	NM_015818	HS6ST1	heparan sulfate 6-O-sulfotransferase 1	ENSMUSG00000053465	1.68828	0.0210418	9	0	109.133	69.9667	-1.1938	0.735802	0	0	61.7667	62.6667
1416545_at	NM_133967	ZDHHC7	zinc finger, DHHC domain containing 7	ENSMUSG00000031823	1.68828	0.00770673	9	0	173.967	97.5333	1.04729	0.94475	0	0	89.9	92.1667
1428377_at	BC059036,BC072592	BTBD11	BTB (POZ) domain containing 11	---	1.68828	0.00389615	9	0	105	59	1.00773	0.0674016	0	0	80.2	102.767
1416935_at	NM_011706	TRPV2	transient receptor potential cation channel, subfamily V, member 2	ENSMUSG00000018507	1.68828	0.00201251	8	0	108.1	50.6	1.13989	0.771044	0	0	50.1	48.5667
1456769_at	None	None	dual specificity phosphatase 3 (vaccinia virus phosphatase VH1-related)	ENSMUSG00000003518	1.68828	0.000304757	9	0	120.267	70.3333	-1.25025	0.116624	0	0	72.3667	59.4667
1425567_a_at	NM_009673	ANXA5	annexin A5	ENSMUSG00000027712	1.68828	0.000257102	9	0	2004.13	1177.8	1.83754	0.201303	3	0	982.967	936.767
1418244_at	NM_026425	NAT5	N-acetyltransferase 5 (ARD1 homolog, S. cerevisiae)	ENSMUSG00000002728	1.68828	0.000229655	9	0	2091.97	1222.03	1.3926	0.881828	3	0	1349.4	1356.83
1450697_at	NM_023214	SLC30A7	solute carrier family 30 (zinc transporter), member 7	ENSMUSG00000054414	1.68828	4.8446e-05	9	0	303.567	173.433	-1.08841	0.608796	0	0	127.567	133.567
1456557_at	AK049010,AK078362,AK081468	1700041C02RIK	RIKEN cDNA 1700041C02 gene	---	1.67533	0.00135159	9	0	227.933	128.967	-1.90968	0.0138299	0	2	37.6	56.3333
1423844_s_at	NM_178224,NM_144855	CBS	cystathionine beta-synthase	ENSMUSG00000024039	1.67533	0.000874697	9	0	628.6	351.933	1.43617	0.0650306	4	0	400.7	341.5
1417981_at	NM_133748	INSIG2	insulin induced gene 2	ENSMUSG00000003721	1.67533	0.000665994	9	0	806.333	487.133	1.01552	0.00804834	0	2	342.767	446.767
1449010_at	NM_011020	OSP94	heat shock 70kDa protein 4 like	ENSMUSG00000025757	1.67533	0.000230969	9	0	345.633	204.867	1.32971	0.0319168	5	0	227.967	188.867
1452942_at	BC049380	4930438D12RIK	RIKEN cDNA 4930438D12 gene	---	1.67533	9.8048e-05	9	0	1304.63	762.133	1.40336	0.0727503	3	0	908.167	852.2
1458385_at	AK033950,AK039283	OSP94	heat shock 70kDa protein 4 like	ENSMUSG00000025757	1.66248	0.0146029	8	0	100.6	70.2667	1.09682	0.0274737	2	0	78.7333	66.8667
1455896_a_at	BC003729,AF033017	KCNK1	potassium channel, subfamily K, member 1	ENSMUSG00000033998	1.66248	0.0105906	9	0	419.3	244.733	1.31951	0.228989	0	0	224.267	199.967
1455865_at	BC082809	INSM1	CDNA sequence BC024760	---	1.66248	0.00392454	9	0	1201.17	703.167	1.20303	0.128875	2	0	467.6	608.467
1421399_at	NM_016889	INSM1	insulinoma-associated 1	---	1.66248	0.00301581	9	0	621.7	389	1.07177	0.127993	0	0	273	306
1428070_at	NM_028769	SYVN1	synovial apoptosis inhibitor 1, synoviolin	ENSMUSG00000024807	1.66248	0.00272017	9	0	321.1	188.467	1.36079	0.0946141	0	0	182.267	153.6
1435160_at	NM_172391	1110064P04RIK	RIKEN cDNA 1110064P04 gene	ENSMUSG00000020288	1.66248	0.000319017	9	0	124.567	69.7333	-1.2217	0.829713	0	0	66.1	59.6667
1459737_s_at	NM_013697	TTR	transthyretin	ENSMUSG00000061808	1.66248	0.000168245	9	0	2826.37	1692.8	1.03926	0.00603873	3	3	1294.43	1698.7
1416011_x_at	NM_010119	EHD1	EH-domain containing 1	ENSMUSG00000024772	1.66248	0.000125136	9	0	176.9	94.5333	1.03926	0.863879	0	0	78.4	82.0667
1443609_s_at	NM_028769	SYVN1	synovial apoptosis inhibitor 1, synoviolin	ENSMUSG00000024807	1.64972	0.0121631	9	0	576.433	361.033	1.53924	0.00636302	4	0	354.867	280.9
1421985_a_at	NM_023314	EIF4E2	eukaryotic translation initiation factor 4E member 2	ENSMUSG00000026254	1.64972	0.00870258	9	0	359.833	250.3	1.45846	0.171571	3	0	232.367	247.9
1426600_at	M22998,BC055340,M23384	SLC2A1	solute carrier family 2 (facilitated glucose transporter), member 1	ENSMUSG00000028645	1.64972	0.0053819	9	0	587.9	356.1	1.53924	0.021961	3	0	186.033	125
1428296_at	BC026203,AK011021	POLR2L	polymerase (RNA) II (DNA directed) polypeptide L	---	1.64972	0.00407194	9	0	998.467	596	1.52744	0.0869299	6	0	740.5	631.5
1455913_x_at	NM_013697	TTR	transthyretin	ENSMUSG00000061808	1.64972	0.00258366	9	0	2256.73	1430.8	1.08006	0.0371246	3	3	958.167	1233.93
1434472_at	AK077266	5031436O03RIK	RIKEN cDNA 5031436O03 gene	---	1.64972	0.00197074	9	0	419.733	249.867	1.00773	0.0621117	0	0	341	315.733
1439906_at	AK039250	None	Adult male spinal cord cDNA, RIKEN full-length enriched library, clone:A330007G10 product:unknown EST, full insert sequence	---	1.64972	0.000150459	9	0	591.767	382.9	1	0.0347542	0	1	299.067	396.9
1417982_at	NM_133748,NM_178082	INSIG2	insulin induced gene 2	ENSMUSG00000003721	1.64972	7.36351e-05	9	0	507.4	309.267	1.18464	0.308731	1	0	226.6	243.533
1416939_at	NM_026438	PYP	pyrophosphatase	ENSMUSG00000020089	1.63706	0.00187051	9	0	805	477.033	1.4811	0.341313	5	0	449.3	420.833
1416766_at	NM_133684	2810484M10RIK	RIKEN cDNA 2810484M10 gene	ENSMUSG00000026621	1.63706	0.00143548	9	0	1012.97	638.033	1.43617	0.0108802	3	0	556.633	512.033
1417980_a_at	NM_133748	INSIG2	insulin induced gene 2	ENSMUSG00000003721	1.63706	0.00131061	9	0	441.333	267.4	1.04729	0.041502	1	0	190.167	243
1449507_a_at	NM_010581	CD47	CD47 antigen (Rh-related antigen, integrin-associated signal transducer)	ENSMUSG00000055447	1.63706	0.00044304	9	0	1650.6	1048.17	1.44727	0.0297794	5	0	1138.17	1032.9
1428637_at	AK007736	1810038L18RIK	RIKEN cDNA 1810038L18 gene	---	1.63706	0.000232783	9	0	593.767	359.367	1.05539	0.00331575	3	3	321.233	435.567
1418843_at	NM_011774	SLC30A4	solute carrier family 30 (zinc transporter), member 4	ENSMUSG00000005802	1.63706	3.06354e-05	9	0	640.567	399.067	-1.03129	0.323796	0	0	280.033	269.733
1454608_x_at	NM_013697	TTR	transthyretin	ENSMUSG00000061808	1.6245	0.0174438	9	0	4366.53	2789.07	1.08006	0.000354183	3	3	1935.9	2660.7
1426446_at	NM_172286	6430548M08RIK	RIKEN cDNA 6430548M08 gene	ENSMUSG00000031824	1.6245	0.0130919	9	0	224.067	149.133	1.17555	0.101956	0	0	145.8	125.933
1434033_at	AY155196	TLE1	transducin-like enhancer of split 1, homolog of Drosophila E(spl)	ENSMUSG00000008305	1.6245	0.0105649	9	0	280.3	176.467	-1.3926	0.635664	0	0	155.267	161.933
1426857_a_at	NM_024255	HSDL2	hydroxysteroid dehydrogenase like 2	ENSMUSG00000028383	1.6245	0.00156712	9	0	306	190.667	1.12246	0.169914	0	0	132.433	113.167
1426529_a_at	AF465519,AK172892,BC009076,AF149291	TAGLN2	transgelin 2	ENSMUSG00000026547	1.61204	0.0420193	9	0	706.667	447.733	1.88049	0.00654693	6	0	475.9	386.2
1435803_a_at	BC045153,U01137,AF068116	EIF4E2	eukaryotic translation initiation factor 4E member 2	ENSMUSG00000026254	1.61204	0.00265932	9	0	412.9	247.3	2.09459	0.158666	3	0	198.567	218.2
1416234_at	NM_133807	AA959742	expressed sequence AA959742	ENSMUSG00000020869	1.61204	0.00125656	9	0	1543.77	958.3	1.55114	0.064674	6	0	1050.9	943.333
1424244_at	NM_203507	BC016198	cDNA sequence BC016198	ENSMUSG00000031568	1.61204	0.00015178	9	0	901.933	549.733	1.1938	0.0522415	2	0	686.733	590.9
1416639_at	AF161071,BC023500	SLC2A5	solute carrier family 2 (facilitated glucose transporter), member 5	ENSMUSG00000028976	1.61204	4.97422e-05	9	0	1892.33	1137.57	1.57522	0.0427126	3	0	1000.33	882
1439433_a_at	AB027147,BC037701	SLC35A2	solute carrier family 35 (UDP-galactose transporter), member 2	ENSMUSG00000031156	1.59967	0.00485748	7	0	172.7	108.367	1.30938	0.225249	0	0	87.2	114.5
1416445_at	NM_133747	2810405J04RIK	RIKEN cDNA 2810405J04 gene	ENSMUSG00000002017	1.59967	0.00364448	9	0	520.767	330.2	1.2217	0.110757	3	0	381.567	418.233
1438390_s_at	NM_013917	PTTG1	pituitary tumor-transforming 1	ENSMUSG00000020415	1.59967	0.000102173	9	0	1174.07	717.667	1.55114	0.998093	0	0	673.367	674.167
1435133_at	NM_011673	UGCG	UDP-glucose ceramide glucosyltransferase	ENSMUSG00000028381	1.59967	1.24368e-05	9	0	157.067	95.8333	1.07177	0.486398	0	0	87.1	96.7
1416667_at	NM_007898	EBP	phenylalkylamine Ca2+ antagonist (emopamil) binding protein	ENSMUSG00000031168	1.5874	0.0160876	9	0	725.8	448.433	1.53924	0.105973	2	0	420.8	381.2
1451227_a_at	NM_145406	SLC10A3	solute carrier family 10 (sodium/bile acid cotransporter family), member 3	ENSMUSG00000032806	1.5874	0.0103547	7	0	117.733	87.1667	1.37131	0.0570279	0	0	77.3	62.5333
1438937_x_at	NM_007447	RNASE4	---	---	1.5874	0.00939463	9	0	395.3	245.633	1.13114	0.027094	0	0	139.7	175.6
1448175_at	NM_010119	EHD1	EH-domain containing 1	ENSMUSG00000024772	1.5874	0.00457875	9	0	138.7	71.5	1.01552	0.382877	0	0	70.8	57.7
1435745_at	AK030332	5031439G07RIK	RIKEN cDNA 5031439G07 gene	---	1.5874	0.00106815	9	0	796.067	474.1	1.37131	0.0796435	3	0	441.767	385.233
1435636_at	AK075904	CHRAC1	RIKEN cDNA 2310051F07 gene	---	1.5874	0.00096873	9	0	225.9	144.667	1.09682	0.00779293	2	0	196.067	141.767
1426662_at	NM_009908	CMAS	cytidine monophospho-N-acetylneuraminic acid synthetase	ENSMUSG00000030282	1.5874	0.000927412	9	0	966.267	622.767	1.08006	0.0658801	0	0	517.967	554.367
1460174_at	NM_021428	DEXI	dexamethasone-induced transcript	ENSMUSG00000038055	1.5874	0.000443928	7	0	135.967	84.6333	1.18464	0.0945868	1	0	91.7667	77.0667
1455285_at	NM_175090	SLC31A1	solute carrier family 31, member 1	ENSMUSG00000061902 /// ENSMUSG00000062957	1.5874	8.3347e-05	9	0	311.233	191.367	-1.08006	0.0069423	1	0	148.433	122.8
1448242_at	NM_016906	SEC61A1	Sec61 alpha 1 subunit (S. cerevisiae)	ENSMUSG00000030082	1.57522	0.0357794	8	0	957.333	621.167	1.79557	0.027128	4	0	443.067	360.9
1421237_at	NM_011605	TMPO	thymopoietin	ENSMUSG00000019961	1.57522	0.0231328	8	0	159.433	103.267	1.38191	0.196864	0	0	125.5	114.8
1421557_x_at	U85089,BC068182	TXN2	thioredoxin 2	ENSMUSG00000005354	1.57522	0.0161683	9	0	398.167	235.767	1.37131	0.0283955	0	0	248.567	281.733
1433555_at	NM_028932	EAF1	ELL associated factor 1	ENSMUSG00000021890	1.57522	0.0159777	9	0	598.533	366.767	1.59967	0.646059	3	0	332.233	326.5
1416204_at	NM_010271	GPD1	glycerol-3-phosphate dehydrogenase 1 (soluble)	ENSMUSG00000023019	1.57522	0.0143918	7	0	117.233	73.2	-1.01552	0.877235	0	0	77.8333	73.3667
1418528_a_at	NM_010015	DAD1	defender against cell death 1	ENSMUSG00000022174	1.57522	0.00761191	9	0	2301.87	1369.83	1.4811	0.533149	5	0	1275.97	1208.47
1426972_at	NM_027135	SEC24D	SEC24 related gene family, member D (S. cerevisiae)	ENSMUSG00000039234	1.57522	0.00374673	9	0	509.267	341.333	1	0.840762	0	1	221.533	219.033
1447522_s_at	None	None	RIKEN cDNA 5430432P15 gene	---	1.57522	0.00225125	9	0	577.433	366.5	1.38191	0.949243	3	0	277.533	277.033
1448721_at	NM_133825	D1ERTD622E	DNA segment, Chr 1, ERATO Doi 622, expressed	ENSMUSG00000044768	1.57522	0.00191903	9	0	172	105.333	1.5874	0.823248	0	0	85.1333	83.5667
1422498_at	NM_023788	MAGEH1	melanoma antigen, family H, 1	ENSMUSG00000047238	1.57522	0.00103154	9	0	584.567	389.933	-1.05539	0.0263061	0	3	206.333	293.033
1417099_at	NM_133991	FTSJ1	Ftsj homolog 1 (E. coli)	ENSMUSG00000031171	1.57522	0.000600809	9	0	371.333	220.9	1.02337	0.129244	0	0	260.3	214.667
1417205_at	NM_025841	KDELR2	KDEL (Lys-Asp-Glu-Leu) endoplasmic reticulum protein retention receptor 2	ENSMUSG00000001852	1.56314	0.00371788	9	0	731.367	463.2	1.43617	0.0188443	5	0	408.9	353.667
1436918_at	None	None	RIKEN cDNA 1810038L18 gene	---	1.56314	0.00302873	9	0	444.233	289.9	-1.08841	0.0217258	0	3	252.733	344.567
1448546_at	NM_138956	RASSF3	Ras association (RalGDS/AF-6) domain family 3	ENSMUSG00000025795	1.56314	0.00152007	7	0	167.733	102.233	-1.12246	0.186511	0	1	78.8333	89.5333
1423334_at	BC083144,AK173123,BC005516	1200007D18RIK	RIKEN cDNA 1200007D18 gene	ENSMUSG00000001576	1.56314	6.9139e-05	9	0	608.9	391.1	1.85175	0.0146316	6	0	451.467	382.967
1424085_at	NM_010886	NDUFA4	NADH dehydrogenase (ubiquinone) 1 alpha subcomplex, 4	ENSMUSG00000029632	1.55114	0.0176407	9	0	1444.7	940.967	1.27948	0.135716	3	1	512.267	565.567
1453065_at	AK018104,AK088964,BC030390	ALDH5A1	aldehyde dehydrogenase family 5, subfamily A1	ENSMUSG00000035936	1.55114	0.00824203	7	0	235.233	157.7	-1.6245	0.00327019	0	2	83.3	129.467
1436509_at	NM_175403	2410014A08RIK	RIKEN cDNA 2410014A08 gene	ENSMUSG00000048578	1.55114	0.00556234	8	0	598.7	380.967	1.17555	0.00319792	2	0	305.167	234.8
1449221_a_at	AF273691,AF273690,AF273689,AF273686	RRBP1	Ribosome binding protein 1	ENSMUSG00000027422	1.55114	0.00357269	9	0	455.067	285.433	1.05539	0.878059	0	0	202.833	205.433
1453572_a_at	NM_019755	PLP2	proteolipid protein 2	ENSMUSG00000031146 /// ENSMUSG00000057762	1.55114	0.000953738	9	0	1462.5	932.267	1.36079	0.110428	4	0	626.6	591.867
1418576_at	NM_023311	2610311I19RIK	RIKEN cDNA 2610311I19 gene	ENSMUSG00000024487	1.55114	7.81033e-05	9	0	1246.07	798.567	1.38191	0.462668	3	0	746.067	761.833
1448797_at	NM_205536,NM_013508	ELK3	ELK3, member of ETS oncogene family	ENSMUSG00000008398	1.53924	0.038909	9	0	97.2	67.5667	-2.78519	0.0923655	0	2	30.2667	49.2333
1437318_at	None	None	---	---	1.53924	0.0354436	9	0	571.3	384.5	1.29934	0.354608	0	0	307.5	323.633
1452782_a_at	NM_019913	TXN2	thioredoxin 2	ENSMUSG00000005354	1.53924	0.0111263	9	0	302.133	183.667	1.5874	0.731108	2	0	202.167	210.667
1416950_at	AK090316,AK090350,AK087478	TNFAIP8	tumor necrosis factor, alpha-induced protein 8	ENSMUSG00000062210	1.53924	0.0095721	9	0	164.167	109.967	-1.95432	0.00865392	0	4	83.3667	158
1425993_a_at	AK172913,D67017,D67016,BC018378	HSP105	heat shock protein 105	ENSMUSG00000029657	1.53924	0.000763392	9	0	1044.4	699.067	1.59967	0.21224	3	1	484.2	528.567
1449233_at	NM_010800	MIST1	muscle, intestine and stomach expression 1	ENSMUSG00000052271	1.52744	0.0184836	7	0	218.4	127.533	-2.65942	0.715726	0	3	25.1	28.8
1418253_a_at	NM_011020	OSP94	heat shock 70kDa protein 4 like	ENSMUSG00000025757	1.52744	0.0148217	9	0	484.1	325	1.43617	0.103879	4	0	285.567	251.667
1422980_a_at	BC019730,AF003999,BC052402	BET1L	blocked early in transport 1 homolog (S. cerevisiae)-like	ENSMUSG00000025484	1.52744	0.0120101	9	0	185.7	124.9	1.06355	0.127929	0	0	142.9	156.1
1448968_at	BC011313	D7WSU128E	DNA segment, Chr 7, Wayne State University 128, expressed	ENSMUSG00000030870	1.52744	0.00590305	9	0	309.767	191.933	1.21233	0.00345666	0	0	187.967	161.133
1427165_at	NM_133990	IL13RA1	interleukin 13 receptor, alpha 1	ENSMUSG00000017057	1.52744	0.00340487	7	0	123.767	79.5	1.37131	0.263539	0	0	86.7667	76.1
1423566_a_at	NM_013559	HSP105	heat shock protein 105	ENSMUSG00000029657	1.52744	0.00296379	9	0	670.533	443.433	1.17555	0.900179	2	0	325.7	330.5
1438936_s_at	NM_007447	RNASE4	---	---	1.52744	0.00209945	9	0	1253.13	799.833	-1.03129	0.0834904	0	1	428.767	490.033
1452754_at	NM_029720	5730592L21RIK	RIKEN cDNA 5730592L21 gene	ENSMUSG00000023272	1.52744	0.000654603	9	0	1717.87	1156.8	1.56314	0.00182818	6	0	859.1	767.867
1415741_at	NM_011626	TPARL	TPA regulated locus	ENSMUSG00000029234	1.52744	5.61809e-06	9	0	1046.67	686.133	1.50409	0.0485856	3	0	580.767	514.4
1449142_a_at	NM_023311	2610311I19RIK	RIKEN cDNA 2610311I19 gene	ENSMUSG00000024487	1.51572	0.0466262	9	0	1202.97	742.767	1.31951	0.763644	3	0	708.467	739
1417124_at	NM_019771	DSTN	destrin	ENSMUSG00000015932	1.51572	0.0360534	9	0	3966.9	2624.33	1.44727	0.76579	4	0	2118.33	2070.43
1454822_x_at	BC065780,AB023957	AB023957	CDNA sequence AB023957	ENSMUSG00000059650	1.51572	0.031174	8	0	76.1667	47.6333	1.03129	0.0900762	0	0	37.2333	60.6
1417924_at	None	None	---	---	1.51572	0.0148194	9	0	151.9	97.5333	1.37131	0.773031	0	0	84.3333	82.8667
1424105_a_at	NM_013917	PTTG1	pituitary tumor-transforming 1	ENSMUSG00000020415	1.51572	0.00818547	8	0	292.367	214.533	-1.09682	0.575483	0	0	184.867	191.6
1448280_at	NM_009305	SYP	synaptophysin	ENSMUSG00000031144	1.51572	0.00187463	9	0	529.9	334.233	1.5874	0.011665	3	0	320.767	282.967
1416190_a_at	NM_016906	SEC61A1	Sec61 alpha 1 subunit (S. cerevisiae)	ENSMUSG00000030082	1.50409	0.0480201	7	0	673.933	419.933	1.40336	0.514663	4	0	280.4	256.267
1448180_a_at	NM_008258	HN1	hematological and neurological expressed sequence 1	ENSMUSG00000020737	1.50409	0.0328574	9	0	491.767	338.733	2.31516	0.0509179	5	0	355.133	309.367
1426750_at	BC003959,BC048835	FLNB	filamin, beta	---	1.50409	0.021443	9	0	278.467	191.833	-1	0.130374	0	0	189.9	217.633
1433897_at	BC086492	AI597468	Expressed sequence AI597468	---	1.50409	0.0205062	9	0	1421.4	970.6	1.30938	0.744285	3	0	564.167	547.633
1434063_at	BC027820	AW060232	expressed sequence AW060232	---	1.50409	0.0149943	9	0	578.567	385.633	1.31951	0.0518846	0	0	384.1	313.167
1433900_at	AK090033,AK198327	0610007L01RIK	RIKEN cDNA 0610007L01 gene	---	1.50409	0.0105779	9	0	532.867	358.1	1.57522	0.0234612	5	0	335.3	259.5
1460478_at	NM_026961	2200002J24RIK	RIKEN cDNA 2200002J24 gene	---	1.50409	0.00921689	9	0	571.867	387.467	-1.2217	0.0161499	0	2	445.633	537.533
1434158_at	NM_146041	GMDS	GDP-mannose 4, 6-dehydratase	ENSMUSG00000038372	1.50409	0.00783431	9	0	565.433	380.067	1.4811	0.150379	3	0	356.367	339.633
1424917_a_at	NM_145940	D11ERTD498E	DNA segment, Chr 11, ERATO Doi 498, expressed	ENSMUSG00000041895	1.50409	0.0045368	9	0	366.1	235.2	1.32971	0.18639	1	0	179.3	203.367
1433735_a_at	NM_181401	9630015D15RIK	RIKEN cDNA 9630015D15 gene	ENSMUSG00000043252	1.50409	0.00171777	9	0	249.8	138.6	1.53924	0.114083	3	0	104.567	78.3333
1416699_at	NM_026124	1110008F13RIK	RIKEN cDNA 1110008F13 gene	ENSMUSG00000027637	1.50409	0.00152864	9	0	1340.77	856.967	1.53924	0.000665135	4	0	1107.1	923
1438988_x_at	NM_008258	HN1	---	---	1.50409	0.000451561	9	0	345.033	202.433	1.38191	0.507848	5	0	250.567	216.933
1435016_at	NM_172406	ALS2CR3	amyotrophic lateral sclerosis 2 (juvenile) chromosome region, candidate 3 homolog(human)	ENSMUSG00000026028	1.50409	0.000175631	9	0	286.8	174.267	1.2217	0.866513	0	0	78.1	78.8333
1416838_at	BC019175,X51941	MUT	---	---	-1.50409	0.0454601	0	7	143.467	186.433	-1.40336	0.00394511	0	3	152.867	221
1417223_at	NM_027353	CD2BP2	CD2 antigen (cytoplasmic tail) binding protein 2	ENSMUSG00000042502	-1.50409	0.0407617	0	8	242.133	336.6	1.12246	0.167379	3	2	435.6	484.233
1452811_at	NM_026195	ATIC	5-aminoimidazole-4-carboxamide ribonucleotide formyltransferase/IMP cyclohydrolase	ENSMUSG00000026192	-1.50409	0.0402777	0	7	58.0333	88.5333	-1.27948	0.0449444	0	0	93.6333	108.233
1420651_at	NM_013799	ATE1	arginine-tRNA-protein transferase 1	ENSMUSG00000030850	-1.50409	0.0180681	0	7	102.167	148.233	1.2217	0.446114	0	0	160.867	178.3
1423440_at	NM_025377	1110001A07RIK	RIKEN cDNA 1110001A07 gene	ENSMUSG00000020492	-1.50409	0.0169215	0	8	147.433	226.967	1.04729	0.176762	0	0	256.867	276.3
1449181_at	M61215	FECH	ferrochelatase	ENSMUSG00000024588	-1.50409	0.0140775	0	8	135.667	189.7	-1.05539	0.04627	0	1	162	196
1435882_at	BC050910	UBAP2L	---	---	-1.50409	0.0107859	0	9	106.267	162.1	-1.50409	0.0151132	0	0	158.4	192.833
1451899_a_at	NM_020331	GTF2IRD1	general transcription factor II I repeat domain-containing 1	ENSMUSG00000023079	-1.50409	0.0100969	0	8	135.6	214.467	1.00773	0.0106284	0	1	238.1	285.967
1424231_s_at	NM_175353	SEC15L1	SEC15-like 1 (S. cerevisiae)	ENSMUSG00000053799	-1.50409	0.0021233	0	7	77.9667	136.167	-2	0.143508	0	0	117.3	138.167
1426879_at	BC022682,BC037478,BC064024	1190005F20RIK	RIKEN cDNA 1190005F20 gene	---	-1.50409	0.000755192	0	9	94.1333	149.667	1.11385	0.0390412	0	1	225.267	274.167
1426743_at	NM_145220	DIP3B	Dip3 beta	ENSMUSG00000020263	-1.50409	0.000613723	0	8	89.9333	142.233	1.13989	0.0026171	0	1	139.733	170.967
1438684_at	NM_001004363	B230104P22RIK	RIKEN cDNA B230104P22 gene	---	-1.50409	0.000111023	0	9	131.367	196.6	1.98466	0.00537403	9	0	272.2	157.4
1448247_at	AJ011145,BC011471	BCL7B	B-cell CLL/lymphoma 7B	ENSMUSG00000029681	-1.51572	0.0484256	0	8	139.333	194.533	1.35035	0.0597474	3	1	337.1	385.8
1422249_s_at	NM_011768,NM_009540	ZFX|ZFA	zinc finger protein, autosomal /// zinc finger protein X-linked	ENSMUSG00000049576 /// ENSMUSG00000000103	-1.51572	0.0367247	0	7	45.6333	70.7667	1.27948	0.424152	3	0	74.2667	64.5
1430038_at	BC025195	GPHN	gephyrin	ENSMUSG00000047454	-1.51572	0.0338474	0	9	106.967	166.1	1.1053	0.0258771	0	1	148.633	177.733
1423597_at	AK079430,AK076388,AK045367	ATP8A1	ATPase, aminophospholipid transporter (APLT), class I, type 8A, member 1	ENSMUSG00000037685	-1.51572	0.0233677	0	9	188.7	270.567	1.18464	0.155501	1	2	252.333	313.533
1451348_at	NM_145470	DEPDC6	DEP domain containing 6	ENSMUSG00000022419	-1.51572	0.0165917	0	9	91.2	136.6	1.68828	0.0117492	9	0	214.767	147.667
1422910_s_at	NM_025695	SMC6L1	SMC6 structural maintenance of chromosomes 6-like 1 (yeast)	ENSMUSG00000020608	-1.51572	0.0101064	0	9	254.133	398.367	1.52744	0.725151	5	0	529.067	499.833
1452062_at	NM_144806	PRPSAP2	phosphoribosyl pyrophosphate synthetase-associated protein 2	ENSMUSG00000020528	-1.51572	0.00995736	0	7	189.333	300.6	1.35035	0.161169	3	0	312.833	349.633
1435390_at	AK129376,BC052150	4933424N09RIK	---	---	-1.51572	0.0059766	0	9	78.0667	116.533	-1.09682	0.058859	0	2	185.467	237.833
1434428_at	NM_172727	D330028D13RIK	RIKEN cDNA D330028D13 gene	ENSMUSG00000047115	-1.51572	0.00592817	0	8	68.5	108.267	-1.44727	0.0102032	0	0	98.7333	134.9
1429491_s_at	NM_175238	RIF1	Rap1 interacting factor 1 homolog (yeast)	ENSMUSG00000036202	-1.51572	0.00391191	0	9	300.667	537.267	1.37131	0.593495	3	0	784.267	723.733
1438989_s_at	AK045038	B130021B11RIK	RIKEN cDNA B130021B11 gene	---	-1.51572	0.00381892	0	9	228.033	317.333	-1.13989	0.0114949	2	3	313.567	476.633
1438409_at	BC048718,BC027573	AW107703	expressed sequence AW107703	---	-1.51572	0.00264672	0	7	98.2	147.1	-1.05539	0.0462548	0	0	145.1	169.267
1429690_at	NM_198003	1300003B13RIK	RIKEN cDNA 1300003B13 gene	ENSMUSG00000053017	-1.51572	0.00134323	0	9	128.267	187.233	-1.07177	0.0933128	0	1	230.167	267.3
1448110_at	NM_013658	SEMA4A	sema domain, immunoglobulin domain (Ig), transmembrane domain (TM) and short cytoplasmic domain, (semaphorin) 4A	ENSMUSG00000028064	-1.51572	0.000870033	0	9	153.933	237.133	-1.13114	0.00460101	2	3	225.567	306.833
1427208_at	NM_133817	ZFP451	zinc finger protein 451	ENSMUSG00000042197	-1.52744	0.0327691	0	7	96.2333	136.267	1.12246	0.0723244	0	1	197.467	244.533
1440795_x_at	NM_030566	RABEP2	rabaptin, RAB GTPase binding effector protein 2	ENSMUSG00000030727	-1.52744	0.0264772	0	9	187.3	294.2	-1.07177	0.054177	0	1	406.133	476.133
1418032_at	NM_133927	2700050P07RIK	RIKEN cDNA 2700050P07 gene	ENSMUSG00000001518	-1.52744	0.00973995	0	9	88.4	132.2	-1.1938	0.00463271	0	2	173.7	235.133
1426539_at	NM_145628	USP11	ubiquitin specific protease 11	ENSMUSG00000031066	-1.52744	0.00182955	0	9	228.833	349.133	-1.08006	0.611936	0	0	372.133	387.733
1432462_a_at	NM_026896	CRSP8	cofactor required for Sp1 transcriptional activation, subunit 8	ENSMUSG00000026799	-1.52744	0.00142196	0	7	115.967	198.5	-1.18464	0.421268	0	0	264.667	273.633
1424188_at	BC026862,BC031714	RABGAP1	RAB GTPase activating protein 1	ENSMUSG00000035437	-1.52744	0.000915921	0	9	187.767	324.4	1.25992	0.0673688	3	2	390.333	500.867
1434521_at	AK046791	9930116O05RIK	RIKEN cDNA 9930116O05 gene	---	-1.52744	0.000327101	0	7	72.5	115.633	1.20303	0.00473305	3	0	101.467	126.733
1423130_a_at	BC085267,BC082593	SFRS5	splicing factor, arginine/serine-rich 5 (SRp40, HRS)	ENSMUSG00000021134	-1.52744	0.000239114	0	9	787.5	1141.27	1.90968	0.00482821	8	0	2781.47	2162.7
[truncated: 426 more rows]
