# Supplementary material for: Transcriptional response of pancreatic beta cells to metabolic stimulation: large scale identification of immediate-early and secondary response genes
Source: BMC Mol Biol. 2007 Jun 22;8:54. doi: 10.1186/1471-2199-8-54 (PMC1914353; doi:10.1186/1471-2199-8-54)
Supplement: Additional file 3 — Glucose and cAMP regulated genes involved in secretion. Table presenting a list of glucose and cAMP regulated genes involved in secretion. [file 1471-2199-8-54-S3.xls]

## Sheet: Additional file 3
Additional file 3: Glucose and cAMP regulated genes involved in secretion
Genes regulated by glucose and cAMP were clustered into functional categories related to the secretory pathway, according to annotations from Swiss-Prot database
Functional category	Mode of regulation	Gene Symbol	Description	Fold Change (stimulation by glucose and cAMP)	Swiss-Prot	Affymetrix Probe Set	Reference	Ensembl
protein synthesis	IEGs	EIF1AY	eukaryotic translation initiation factor 1A, Y-linked	1.95432	Q8BMJ3	1449576_at	NM_025437	ENSMUSG00000057362 ENSMUSG00000063814 ENSMUSG00000057561
		ETF1	eukaryotic translation termination factor 1	1.71449	Q8BWY3	1451208_at	NM_144866	ENSMUSG00000024360
		EPRS	glutamyl-prolyl-tRNA synthetase	1.6245	Q8CGC7	1452157_at	X54327	---
		POP5	processing of precursor 5, ribonuclease P/MRP family (S. cerevisiae)	1.50409	P28005	1417972_s_at	NM_026398	ENSMUSG00000060152
		XPOT	exportin, tRNA (nuclear export receptor for tRNAs)	-1.6245	Q9CRT8	1428949_at	AK014235,AK029113	---
		MARS	methionine-tRNA synthetase	-1.67533		1455951_at	NM_001003913	---
		AARS	alanyl-tRNA synthetase	-1.68828	Q8BGQ7	1451083_s_at	NM_146217	ENSMUSG00000031960
		EIF4B	eukaryotic translation initiation factor 4B	-1.71449	Q8BGD9	1426380_at	BC007171,BC036293,BC003968	ENSMUSG00000062117
		PSTK	phosphoseryl-tRNA kinase	-1.71449	Q8BP74	1434516_at	NM_177609	ENSMUSG00000063179
		TARS	threonyl-tRNA synthetase	-1.86607		1460323_at	NM_033074	ENSMUSG00000022241
		EIF2S2	eukaryotic translation initiation factor 2, subunit 2 (beta)	-1.88049	Q99L45	1448819_at	NM_026030	ENSMUSG00000052825
		CARS	cysteinyl-tRNA synthetase	-1.89503	Q9ER72	1452394_at	NM_013742	ENSMUSG00000010755
		RPP40	ribonuclease P 40 subunit (human)	-1.92445	O75818	1443750_s_at	NM_145938	ENSMUSG00000021418
		IARS	---	-2.26228	Q8BU30	1452154_at	BC002239,BC067029	---
		EIF4EBP1	eukaryotic translation initiation factor 4E binding protein 1	-2.59868	Q60876	1434976_x_at	NM_007918	ENSMUSG00000031490
		RPL22	ribosomal protein L22	-3.05487	P67984	1448398_s_at	NM_009079	ENSMUSG00000028936
	targets	EIF4E2	eukaryotic translation initiation factor 4E member 2	1.64972		1421985_a_at	NM_023314	ENSMUSG00000026254
		QTRT1	queuine tRNA-ribosyltransferase 1	-1.53924	Q9JMA2	1450630_at	NM_021888	ENSMUSG00000002825
		ATE1	arginine-tRNA-protein transferase 1	-1.57522		1449709_s_at	NM_013799	ENSMUSG00000030850
		EIF4A2	eukaryotic translation initiation factor 4A2	-1.80946	P10630	1450934_at	AK076509,AK088669	ENSMUSG00000022884
translocation and folding in ER	IEGs	UBE2J1	ubiquitin-conjugating enzyme E2, J1	1.86607	Q9JJZ4	1448824_at	AJ245899,BC024623	ENSMUSG00000028277
		2810408E11RIK	thioredoxin domain containing 11	1.63706	Q8K2W3	1448782_at	NM_134105,NM_029582	ENSMUSG00000022498
	targets	SEC61A1	Sec61 alpha 1 subunit (S. cerevisiae)	1.57522	P61620	1448242_at	NM_016906	ENSMUSG00000030082
		RRBP1	Ribosome binding protein 1	1.55114	Q99PL5	1449221_a_at	AF273691,AF273690,AF273689,AF273686	ENSMUSG00000027422
		SEC63	SEC63-like (S. cerevisiae)	-1.79557	Q8VHE0	1452854_at	AK017703,BC059816	ENSMUSG00000019802
		DERL2	Der1-like domain family, member 2	-2	Q8BNI4	1435101_at	NM_033562	ENSMUSG00000018442
glycosylation	IEGs	B3GALT2	UDP-Gal:betaGlcNAc beta 1,3-galactosyltransferase, polypeptide 2	7.29378	O54905	1437433_at	NM_020025	ENSMUSG00000033849
		GCNT2	glucosaminyl (N-acetyl) transferase 2, I-branching enzyme	3.40267	P97402	1451733_at	NM_008105,NM_023887,NM_133219	ENSMUSG00000021360
		SLC35D1	Solute carrier family 35 (UDP-glucuronic acid/UDP-N-acetylgalactosamine dual transporter), member D1	3.1748	Q9NTN3	1433595_at	AK049462	ENSMUSG00000028521
		CBX4	chromobox homolog 4 (Drosophila Pc class)	3.05487	O54905	1419583_at	NM_007625	ENSMUSG00000039989
		MAN2A1	mannosidase 2, alpha 1	2.40605	P27046	1448647_at	NM_008549	ENSMUSG00000024085
		CHST8	carbohydrate (N-acetylgalactosamine 4-0) sulfotransferase 8	1.79557	Q8BQ86	1428977_at	NM_175140	ENSMUSG00000060402
		MAN1A	mannosidase 1, alpha	1.52744	P45700	1417110_at	NM_008548	ENSMUSG00000003746
		B3GALT5	UDP-Gal:betaGlcNAc beta 1,3-galactosyltransferase, polypeptide 5	-1.50409	Q9JI67	1428397_at	NM_033149	ENSMUSG00000040655
		ST6GAL1	beta galactoside alpha 2,6 sialyltransferase 1	-1.52744	Q64685	1420927_at	NM_145933	ENSMUSG00000022885
		B3GALT3	UDP-Gal:betaGlcNAc beta 1,3-galactosyltransferase, polypeptide 3	-1.56314	Q920V1	1418736_at	AK003837,AK088407	ENSMUSG00000043300
		FUT8	fucosyltransferase 8	-1.5874	Q9WTS2	1460319_at	NM_016893	ENSMUSG00000021065
		MAN1C1	mannosidase, alpha, class 1C, member 1	-2.01546	Q9NR34	1436193_at	NM_207237	ENSMUSG00000037306
		OGT	O-linked N-acetylglucosamine (GlcNAc) transferase (UDP-N-acetylglucosamine:polypeptide-N-acetylglucosaminyl transferase)	-2.82843	O15294	1425517_s_at	NM_139144	ENSMUSG00000034160
		FUT1	fucosyltransferase 1	-3.96931	O09160	1450359_at	NM_008051	ENSMUSG00000008461
		SIAT7E	ST6 (alpha-N-acetyl-neuraminyl-2,3-beta-galactosyl-1,3)-N-acetylgalactosaminide alpha-2,6-sialyltransferase 5	-4	Q9QYJ1	1449468_at	AB028840,BC055737,AB030836	ENSMUSG00000039037
	targets	SIAT8E	ST8 alpha-N-acetyl-neuraminide alpha-2,8-sialyltransferase 5	2	P70126	1421735_a_at	NM_153124	ENSMUSG00000025425
		MGAT2	mannoside acetylglucosaminyltransferase 2	1.95432	Q921V5	1452037_at	NM_146035	ENSMUSG00000043998
		SLC35C1	solute carrier family 35, member C1	1.86607	Q96A29	1452139_at	NM_145832,NM_211358	ENSMUSG00000049922
		UGCG	UDP-glucose ceramide glucosyltransferase	1.59967	Q6P5E4	1435133_at	NM_011673	ENSMUSG00000028381
		SLC35A2	solute carrier family 35 (UDP-galactose transporter), member 2	1.59967	Q9R0M8	1439433_a_at	AB027147,BC037701	ENSMUSG00000031156
		DAD1	defender against cell death 1	1.57522	P61804	1418528_a_at	NM_010015	ENSMUSG00000022174
		GMDS	GDP-mannose 4, 6-dehydratase	1.50409	Q8K0C9	1434158_at	NM_146041	ENSMUSG00000038372
		ALG12	asparagine-linked glycosylation 12 homolog (yeast, alpha-1,6-mannosyltransferase)	-1.63706	Q8VDB2	1424818_at	NM_145477	ENSMUSG00000035845
		NGLY1	N-glycanase 1	-1.90968	Q8K113	1417827_at	NM_021504	ENSMUSG00000021785
vesicule transport	IEGs	SEC23B	SEC23B (S. cerevisiae)	2.17682	Q9D662	1416059_at	NM_019787	ENSMUSG00000027429
		CLTB	clathrin, light polypeptide (Lcb)	1.75456	Q6IRU5	1460740_at	NM_028870	---
		SARA1	SAR1a gene homolog 1 (S. cerevisiae)	1.63706	P36536	1423720_a_at	NM_009120	ENSMUSG00000020088
		ARF4	ADP-ribosylation factor 4	1.63706	P61750	1423052_at	NM_007479	ENSMUSG00000021877
		ARF2	ADP-ribosylation factor 2	1.59967	Q8BSL7	1416459_at	NM_007477	ENSMUSG00000062421
		TGOLN1	trans-golgi network protein	1.53924	Q62313	1418520_at	NM_009444,NM_009443	ENSMUSG00000056429
		SEC24A	SEC24 related gene family, member A (S. cerevisiae)	1.52744	O95486	1433934_at	AK090341	ENSMUSG00000036391
		ARF6	ADP-ribosylation factor 6	1.52744	P62331	1418822_a_at	NM_007481	ENSMUSG00000044147
		BICD1	---	-1.51572	Q8BR07	1437548_at	NM_009753	---
	targets	SEC23A	---	2.11078	Q01405	1423347_at	AY082671,BC034610	---
		KDELR3	KDEL (Lys-Asp-Glu-Leu) endoplasmic reticulum protein retention receptor 3	1.88049	Q8R1L4	1418538_at	BC024420,BC011472	ENSMUSG00000010830
		SEC24D	SEC24 related gene family, member D (S. cerevisiae)	1.57522	O94855	1426972_at	NM_027135	ENSMUSG00000039234
		KDELR2	KDEL (Lys-Asp-Glu-Leu) endoplasmic reticulum protein retention receptor 2	1.56314	Q9CQM2	1417205_at	NM_025841	ENSMUSG00000001852
		BET1L	blocked early in transport 1 homolog (S. cerevisiae)-like	1.52744	O35623	1422980_a_at	BC019730,AF003999,BC052402	ENSMUSG00000025484
		GOSR1	---	-1.6245	O88630	1416215_at	NM_016810	---
exocytosis	IEGs	SYT4	---	2.4434	P40749	1415845_at	NM_009308	---
		STX1A	syntaxin 1A (brain)	-1.59967	O35526	1437390_x_at	NM_016801	ENSMUSG00000007207
		SYT9	synaptotagmin 9	-1.61204	Q9R0N9	1423258_at	NM_021889	ENSMUSG00000062542
		SEC3L1	SEC3-like 1 (S. cerevisiae)	-1.71449	Q8R3S6	1451142_at	BC087543,BC024678,BC064811	---
		CPLX2	complexin 2	-1.86607	P84086	1421477_at	NM_009946	ENSMUSG00000033615
		SNAPAP	SNAP-associated protein	-2	Q9Z266	1415756_a_at	NM_133854	ENSMUSG00000001018
	targets	SEC15L1	SEC15-like 1 (S. cerevisiae)	-1.50409	Q8R313	1424231_s_at	NM_175353	ENSMUSG00000053799
		SCRN1	secernin 1	-1.55114	Q9CZC8	1428717_at	NM_027268	ENSMUSG00000019124
		RIMS2	regulating synaptic membrane exocytosis 2	-1.70133	Q9EQZ7	1436470_at	AK082533,AK032619	---
